# Supplementary material for: Transcriptomic landscape of blood platelets in healthy donors
Source: Sci Rep. 2021 Aug 3;11:15679. doi: 10.1038/s41598-021-94003-z (PMC8333095; doi:10.1038/s41598-021-94003-z)
Supplement: Supplementary file 2 — Supplementary Table S1. [file 41598_2021_94003_MOESM2_ESM.xlsx]

## Sheet: Arkusz1
Sample_ID	Original_ID	Age	Sex	Sample_type	Library_size	Isolation_location	Sequencing_platform	Sequencing_date
TR1127	R13-L7-BC15-TR1127	18	M	Healthy_control	479401	VUMC	HiSeq2500	2015-12-22
TR1128	R13-L7-BC16-TR1128	18	M	Healthy_control	719915	VUMC	HiSeq2500	2015-12-22
TR1125	R13-L7-BC13-TR1125	20	F	Healthy_control	638117	VUMC	HiSeq2500	2015-12-22
TR1140	R13-L7-BC11-TR1140	20	F	Healthy_control	1134144	AMC	HiSeq2500	2015-12-22
TR1159	R13-L5-BC12-TR1159	21	F	Healthy_control	529664	VUMC	HiSeq2500	2015-12-22
TR1104	R13-L3-BC15-TR1104	21	F	Healthy_control	577929	VUMC	HiSeq2500	2015-12-22
TR1141	R13-L8-BC13-TR1141	21	F	Healthy_control	706158	AMC	HiSeq2500	2015-12-22
TR1143	R13-L8-BC19-TR1143	21	F	Healthy_control	833639	AMC	HiSeq2500	2015-12-22
TR1142	R13-L8-BC15-TR1142	21	F	Healthy_control	859240	AMC	HiSeq2500	2015-12-22
TR1064	R13-L3-BC22-TR1064	21	M	Healthy_control	912345	VUMC	HiSeq2500	2015-12-22
TR1106	R13-L4-BC18-TR1106	21	M	Healthy_control	993304	VUMC	HiSeq2500	2015-12-22
TR1105	R13-L3-BC16-TR1105	22	F	Healthy_control	439043	VUMC	HiSeq2500	2015-12-22
TR1680	R16-L2-BC16-TR1680	22	M	Healthy_control	678916	VUMC	HiSeq2500	2016-07-05
TR1158	R13-L5-BC11-TR1158	22	F	Healthy_control	881035	VUMC	HiSeq2500	2015-12-22
TR1144	R13-L1-BC21-TR1144	22	F	Healthy_control	1185796	AMC	HiSeq2500	2015-12-22
TR1102	R13-L2-BC13-TR1102	23	F	Healthy_control	658058	VUMC	HiSeq2500	2015-12-22
TR1581	R16-L6-BC11-TR1581	23	M	Healthy_control	853320	VUMC	HiSeq2500	2016-07-05
TR1139	R13-L8-BC9-TR1139	23	M	Healthy_control	1075016	AMC	HiSeq2500	2015-12-22
TR1124	R13-L7-BC12-TR1124	23	F	Healthy_control	1375200	VUMC	HiSeq2500	2015-12-22
TR1119	R13-L5-BC7-TR1119	24	F	Healthy_control	314066	VUMC	HiSeq2500	2015-12-22
TR1576	R16-L4-BC8-TR1576	24	M	Healthy_control	382296	VUMC	HiSeq2500	2016-07-05
TR1121	R13-L4-BC9-TR1121	24	M	Healthy_control	689313	VUMC	HiSeq2500	2015-12-22
TR1100	R13-L2-BC11-TR1100	24	F	Healthy_control	906792	VUMC	HiSeq2500	2015-12-22
TR1146	R13-L2-BC25-TR1146	24	M	Healthy_control	945449	AMC	HiSeq2500	2015-12-22
TR1085	R13-L6-BC20-TR1085	24	F	Healthy_control	1241934	VUMC	HiSeq2500	2015-12-22
TR1061	R13-L2-BC19-TR1061	24	F	Healthy_control	1315294	VUMC	HiSeq2500	2015-12-22
TR1114	R13-L5-BC2-TR1114	25	F	Healthy_control	293523	VUMC	HiSeq2500	2015-12-22
TR1113	R13-L6-BC1-TR1113	25	M	Healthy_control	310663	VUMC	HiSeq2500	2015-12-22
TR1570	R16-L8-BC5-TR1570	25	M	Healthy_control	1752965	VUMC	HiSeq2500	2016-07-05
TR1135	R13-L6-BC25-TR1135	26	F	Healthy_control	246988	VUMC	HiSeq2500	2015-12-22
TR1575	R16-L4-BC7-TR1575	26	M	Healthy_control	308192	VUMC	HiSeq2500	2016-07-05
TR1101	R13-L2-BC12-TR1101	26	M	Healthy_control	693201	VUMC	HiSeq2500	2015-12-22
TR1136	R13-L6-BC3-TR1136	26	F	Healthy_control	728435	VUMC	HiSeq2500	2015-12-22
TR1637	R17-L2-BC10-TR1637	26	M	Healthy_control	854223	VUMC	HiSeq2500	2016-07-27
TR1138	R13-L7-BC7-TR1138	26	M	Healthy_control	862006	VUMC	HiSeq2500	2015-12-22
TR1132	R13-L2-BC21-TR1132	26	M	Healthy_control	1148685	VUMC	HiSeq2500	2015-12-22
TR1063	R13-L3-BC21-TR1063	26	M	Healthy_control	1261309	VUMC	HiSeq2500	2015-12-22
TR1154	R13-L3-BC7-TR1154	26	F	Healthy_control	1523248	VUMC	HiSeq2500	2015-12-22
TR1160	R13-L1-BC13-TR1160	27	F	Healthy_control	210420	VUMC	HiSeq2500	2015-12-22
TR1164	R13-L3-BC9-TR1164	27	F	Healthy_control	293863	VUMC	HiSeq2500	2015-12-22
TR1059	R13-L1-BC16-TR1059	27	M	Healthy_control	675606	VUMC	HiSeq2500	2015-12-22
TR1065	R13-L3-BC23-TR1065	27	F	Healthy_control	720400	VUMC	HiSeq2500	2015-12-22
TR1115	R13-L8-BC3-TR1115	27	F	Healthy_control	878243	VUMC	HiSeq2500	2015-12-22
TR1153	R13-L5-BC6-TR1153	27	F	Healthy_control	945813	VUMC	HiSeq2500	2015-12-22
TR1574	R16-L7-BC7-TR1574	28	M	Healthy_control	376671	VUMC	HiSeq2500	2016-07-05
TR1163	R13-L2-BC16-TR1163	29	F	Healthy_control	214959	VUMC	HiSeq2500	2015-12-22
TR1122	R13-L4-BC10-TR1122	29	M	Healthy_control	392473	VUMC	HiSeq2500	2015-12-22
TR1579	R16-L6-BC9-TR1579	29	M	Healthy_control	401359	VUMC	HiSeq2500	2016-07-05
TR1094	R13-L8-BC5-TR1094	29	M	Healthy_control	494740	VUMC	HiSeq2500	2015-12-22
TR1083	R13-L6-BC19-TR1083	29	M	Healthy_control	820285	VUMC	HiSeq2500	2015-12-22
TR1089	R13-L7-BC25-TR1089	29	M	Healthy_control	1096916	VUMC	HiSeq2500	2015-12-22
TR1107	R13-L4-BC19-TR1107	29	F	Healthy_control	1142572	VUMC	HiSeq2500	2015-12-22
TR1110	R13-L5-BC22-TR1110	29	M	Healthy_control	1364959	VUMC	HiSeq2500	2015-12-22
TR1093	R13-L1-BC4-TR1093	29	M	Healthy_control	1757487	VUMC	HiSeq2500	2015-12-22
TR1145	R13-L1-BC23-TR1145	30	F	Healthy_control	745311	AMC	HiSeq2500	2015-12-22
TR1116	R13-L7-BC4-TR1116	30	M	Healthy_control	958954	VUMC	HiSeq2500	2015-12-22
TR1580	R16-L5-BC11-TR1580	31	M	Healthy_control	305476	VUMC	HiSeq2500	2016-07-05
TR1118	R13-L7-BC6-TR1118	32	F	Healthy_control	698656	VUMC	HiSeq2500	2015-12-22
TR1133	R13-L6-BC22-TR1133	32	F	Healthy_control	703648	VUMC	HiSeq2500	2015-12-22
TR1108	R13-L4-BC20-TR1108	32	F	Healthy_control	830132	VUMC	HiSeq2500	2015-12-22
TR1123	R13-L1-BC11-TR1123	32	M	Healthy_control	1114148	VUMC	HiSeq2500	2015-12-22
TR1134	R13-L4-BC23-TR1134	32	F	Healthy_control	1252747	VUMC	HiSeq2500	2015-12-22
TR1111	R13-L5-BC23-TR1111	32	F	Healthy_control	1859915	VUMC	HiSeq2500	2015-12-22
TR1095	R13-L8-BC6-TR1095	33	F	Healthy_control	250333	VUMC	HiSeq2500	2015-12-22
TR1120	R13-L8-BC8-TR1120	33	F	Healthy_control	355052	VUMC	HiSeq2500	2015-12-22
TR1166	R13-L4-BC11-TR1166	33	F	Healthy_control	440723	VUMC	HiSeq2500	2015-12-22
TR1112	R13-L6-BC27-TR1112	33	F	Healthy_control	586494	VUMC	HiSeq2500	2015-12-22
TR1131	R13-L3-BC20-TR1131	33	M	Healthy_control	1021708	VUMC	HiSeq2500	2015-12-22
TR1117	R13-L7-BC5-TR1117	34	M	Healthy_control	409403	VUMC	HiSeq2500	2015-12-22
TR1097	R13-L1-BC8-TR1097	34	M	Healthy_control	552181	VUMC	HiSeq2500	2015-12-22
TR1058	R13-L1-BC15-TR1058	34	M	Healthy_control	901043	VUMC	HiSeq2500	2015-12-22
TR1571	R16-L6-BC5-TR1571	34	M	Healthy_control	1412966	VUMC	HiSeq2500	2016-07-05
TR1643	R16-L1-BC9-TR1643	35	M	Healthy_control	299336	VUMC	HiSeq2500	2016-07-05
TR1577	R16-L6-BC8-TR1577	35	M	Healthy_control	371214	VUMC	HiSeq2500	2016-07-05
TR1098	R13-L1-BC9-TR1098	35	M	Healthy_control	558525	VUMC	HiSeq2500	2015-12-22
TR1109	R13-L5-BC21-TR1109	35	M	Healthy_control	964007	VUMC	HiSeq2500	2015-12-22
TR922	R11-L8-BC7-TR922	35	F	Healthy_control	2296824	VUMC	HiSeq2500	2015-11-30
TR1573	R16-L4-BC6-TR1573	36	M	Healthy_control	130709	VUMC	HiSeq2500	2016-07-05
TR1162	R13-L2-BC15-TR1162	36	F	Healthy_control	270249	VUMC	HiSeq2500	2015-12-22
TR920	R11-L6-BC22-TR920	36	F	Healthy_control	2256189	VUMC	HiSeq2500	2015-11-30
TR1088	R13-L7-BC23-TR1088	37	M	Healthy_control	801440	VUMC	HiSeq2500	2015-12-22
TR892	R11-L3-BC19-TR892	37	F	Healthy_control	887013	VUMC	HiSeq2500	2015-11-30
TR1137	R13-L6-BC5-TR1137	37	M	Healthy_control	1217558	VUMC	HiSeq2500	2015-12-22
TR1165	R13-L3-BC10-TR1165	38	F	Healthy_control	222255	VUMC	HiSeq2500	2015-12-22
TR928	R11-L7-BC13-TR928	38	F	Healthy_control	1879121	VUMC	HiSeq2500	2015-11-30
TR930	R11-L8-BC15-TR930	38	F	Healthy_control	2169693	VUMC	HiSeq2500	2015-11-30
TR1161	R13-L1-BC14-TR1161	39	F	Healthy_control	433722	VUMC	HiSeq2500	2015-12-22
TR932	R11-L1-BC18-TR932	39	F	Healthy_control	1357775	VUMC	HiSeq2500	2015-11-30
TR889	R11-L2-BC15-TR889	39	F	Healthy_control	1812817	VUMC	HiSeq2500	2015-11-30
TR1086	R13-L6-BC21-TR1086	40	M	Healthy_control	684147	VUMC	HiSeq2500	2015-12-22
TR894	R11-L4-BC21-TR894	40	F	Healthy_control	1502183	VUMC	HiSeq2500	2015-11-30
TR887	R11-L2-BC13-TR887	40	F	Healthy_control	2060834	VUMC	HiSeq2500	2015-11-30
TR890	R11-L3-BC16-TR890	40	F	Healthy_control	2065642	VUMC	HiSeq2500	2015-11-30
TR1170	R13-L6-BC15-TR1170	41	F	Healthy_control	282313	VUMC	HiSeq2500	2015-12-22
TR1152	R13-L2-BC5-TR1152	41	F	Healthy_control	649004	VUMC	HiSeq2500	2015-12-22
TR1130	R13-L1-BC19-TR1130	41	M	Healthy_control	760323	VUMC	HiSeq2500	2015-12-22
TR1758	R17-L1-BC21-TR1758	42	F	Healthy_control	433298	VUMC	HiSeq2500	2016-07-27
TR935	R11-L8-BC21-TR935	42	F	Healthy_control	552993	VUMC	HiSeq2500	2015-11-30
TR934	R11-L7-BC20-TR934	42	F	Healthy_control	583904	VUMC	HiSeq2500	2015-11-30
TR1756	R17-L1-BC19-TR1756	42	F	Healthy_control	655973	VUMC	HiSeq2500	2016-07-27
TR1147	R13-L2-BC27-TR1147	42	F	Healthy_control	1049815	AMC	HiSeq2500	2015-12-22
TR933	R11-L4-BC19-TR933	42	F	Healthy_control	1076381	VUMC	HiSeq2500	2015-11-30
TR1150	R13-L4-BC3-TR1150	43	F	Healthy_control	291306	VUMC	HiSeq2500	2015-12-22
TR1087	R13-L7-BC22-TR1087	43	M	Healthy_control	1029801	VUMC	HiSeq2500	2015-12-22
TR1155	R13-L6-BC8-TR1155	43	F	Healthy_control	1441103	VUMC	HiSeq2500	2015-12-22
TR1084	R13-L5-BC18-TR1084	43	M	Healthy_control	1452427	VUMC	HiSeq2500	2015-12-22
TR1780	R17-L5-BC20-TR1780	44	M	Healthy_control	389354	VUMC	HiSeq2500	2016-07-27
TR1642	R16-L5-BC13-TR1642	44	M	Healthy_control	419352	VUMC	HiSeq2500	2016-07-05
TR1757	R17-L2-BC20-TR1757	44	F	Healthy_control	652871	VUMC	HiSeq2500	2016-07-27
TR885	R11-L1-BC11-TR885	44	F	Healthy_control	2492636	VUMC	HiSeq2500	2015-11-30
TR1062	R13-L2-BC20-TR1062	45	M	Healthy_control	722101	VUMC	HiSeq2500	2015-12-22
TR1060	R13-L2-BC18-TR1060	45	M	Healthy_control	1438332	VUMC	HiSeq2500	2015-12-22
TR893	R11-L4-BC20-TR893	45	F	Healthy_control	2127024	VUMC	HiSeq2500	2015-11-30
TR896	R11-L5-BC23-TR896	45	F	Healthy_control	2542837	VUMC	HiSeq2500	2015-11-30
TR1156	R13-L5-BC9-TR1156	46	F	Healthy_control	538893	VUMC	HiSeq2500	2015-12-22
TR1066	R13-L4-BC25-TR1066	46	M	Healthy_control	1234729	VUMC	HiSeq2500	2015-12-22
TR1759	R17-L2-BC22-TR1759	47	F	Healthy_control	238331	VUMC	HiSeq2500	2016-07-27
TR1081	R13-L5-BC15-TR1081	47	M	Healthy_control	623878	VUMC	HiSeq2500	2015-12-22
TR1852	R17-L4-BC27-TR1852	47	F	Healthy_control	734018	VUMC	HiSeq2500	2016-07-27
TR884	R11-L8-BC10-TR884	47	F	Healthy_control	1997033	VUMC	HiSeq2500	2015-11-30
TR1916	R17-L8-BC22-TR1916	48	M	Healthy_control	261776	VUMC	HiSeq2500	2016-07-27
TR1781	R17-L4-BC21-TR1781	48	F	Healthy_control	1312527	VUMC	HiSeq2500	2016-07-27
TR927	R11-L7-BC12-TR927	48	F	Healthy_control	1842852	VUMC	HiSeq2500	2015-11-30
TR1167	R13-L4-BC12-TR1167	49	F	Healthy_control	244803	VUMC	HiSeq2500	2015-12-22
TR1868	R17-L2-BC16-TR1868	49	M	Healthy_control	695201	VUMC	HiSeq2500	2016-07-27
TR1641	R16-L1-BC12-TR1641	49	M	Healthy_control	954476	VUMC	HiSeq2500	2016-07-05
TR886	R11-L1-BC12-TR886	49	F	Healthy_control	1736758	VUMC	HiSeq2500	2015-11-30
TR921	R11-L5-BC6-TR921	50	F	Healthy_control	317833	VUMC	HiSeq2500	2015-11-30
TR1870	R17-L7-BC12-TR1870	50	F	Healthy_control	373131	VUMC	HiSeq2500	2016-07-27
TR1761	R17-L4-BC7-TR1761	50	F	Healthy_control	681542	VUMC	HiSeq2500	2016-07-27
TR1862	R17-L1-BC10-TR1862	50	M	Healthy_control	894587	VUMC	HiSeq2500	2016-07-27
TR1861	R17-L2-BC9-TR1861	50	M	Healthy_control	1261344	VUMC	HiSeq2500	2016-07-27
TR895	R11-L5-BC22-TR895	50	F	Healthy_control	2118436	VUMC	HiSeq2500	2015-11-30
TR1882	R17-L6-BC15-TR1882	51	F	Healthy_control	151378	VUMC	HiSeq2500	2016-07-27
TR1716	R16-L4-BC1-TR1716	51	F	Healthy_control	234225	VUMC	HiSeq2500	2016-07-05
TR1878	R17-L8-BC5-TR1878	51	F	Healthy_control	276196	VUMC	HiSeq2500	2016-07-27
TR931	R11-L7-BC16-TR931	51	F	Healthy_control	319173	VUMC	HiSeq2500	2015-11-30
TR1488	R15-L3-BC10-TR1488	51	M	Healthy_control	548802	VUMC	HiSeq2500	2016-04-21
TR1720	R16-L2-BC5-TR1720	51	M	Healthy_control	802112	VUMC	HiSeq2500	2016-07-05
TR1080	R13-L8-BC14-TR1080	51	M	Healthy_control	1082234	VUMC	HiSeq2500	2015-12-22
TR1582	R16-L8-BC13-TR1582	51	M	Healthy_control	1082803	VUMC	HiSeq2500	2016-07-05
TR1096	R13-L8-BC7-TR1096	51	M	Healthy_control	2014703	VUMC	HiSeq2500	2015-12-22
TR1859	R17-L2-BC7-TR1859	52	M	Healthy_control	244761	VUMC	HiSeq2500	2016-07-27
TR1881	R17-L6-BC13-TR1881	52	F	Healthy_control	462033	VUMC	HiSeq2500	2016-07-27
TR1157	R13-L7-BC10-TR1157	52	F	Healthy_control	470574	VUMC	HiSeq2500	2015-12-22
TR925	R11-L6-BC10-TR925	52	F	Healthy_control	1115322	VUMC	HiSeq2500	2015-11-30
TR1915	R17-L8-BC21-TR1915	52	F	Healthy_control	1119236	VUMC	HiSeq2500	2016-07-27
TR1851	R17-L3-BC25-TR1851	52	F	Healthy_control	1244856	VUMC	HiSeq2500	2016-07-27
TR1148	R13-L3-BC1-TR1148	53	F	Healthy_control	219998	VUMC	HiSeq2500	2015-12-22
TR1719	R16-L6-BC4-TR1719	53	M	Healthy_control	308671	VUMC	HiSeq2500	2016-07-05
TR1149	R13-L3-BC2-TR1149	53	F	Healthy_control	309726	VUMC	HiSeq2500	2015-12-22
TR1717	R16-L5-BC2-TR1717	53	F	Healthy_control	314066	VUMC	HiSeq2500	2016-07-05
TR1666	R16-L8-BC6-TR1666	53	M	Healthy_control	376312	VUMC	HiSeq2500	2016-07-05
TR1679	R16-L8-BC16-TR1679	53	M	Healthy_control	437403	VUMC	HiSeq2500	2016-07-05
TR1872	R17-L2-BC21-TR1872	53	M	Healthy_control	802559	VUMC	HiSeq2500	2016-07-27
TR1168	R13-L5-BC13-TR1168	54	F	Healthy_control	203267	VUMC	HiSeq2500	2015-12-22
TR1171	R13-L6-BC16-TR1171	54	F	Healthy_control	214068	VUMC	HiSeq2500	2015-12-22
TR1129	R13-L1-BC18-TR1129	54	M	Healthy_control	379001	VUMC	HiSeq2500	2015-12-22
TR1905	R17-L1-BC2-TR1905	54	F	Healthy_control	813443	VUMC	HiSeq2500	2016-07-27
TR1913	R17-L5-BC19-TR1913	54	M	Healthy_control	953750	VUMC	HiSeq2500	2016-07-27
TR923	R11-L7-BC8-TR923	54	F	Healthy_control	1731594	VUMC	HiSeq2500	2015-11-30
TR1879	R17-L7-BC9-TR1879	55	F	Healthy_control	289406	VUMC	HiSeq2500	2016-07-27
TR1884	R17-L3-BC21-TR1884	55	F	Healthy_control	373195	VUMC	HiSeq2500	2016-07-27
TR1906	R17-L3-BC5-TR1906	55	M	Healthy_control	1119282	VUMC	HiSeq2500	2016-07-27
TR1876	R17-L3-BC1-TR1876	55	F	Healthy_control	1271437	VUMC	HiSeq2500	2016-07-27
TR1866	R17-L1-BC14-TR1866	55	F	Healthy_control	1377232	VUMC	HiSeq2500	2016-07-27
TR929	R11-L8-BC14-TR929	55	F	Healthy_control	1390844	VUMC	HiSeq2500	2015-11-30
TR1907	R17-L2-BC8-TR1907	55	F	Healthy_control	1393215	VUMC	HiSeq2500	2016-07-27
TR1099	R13-L1-BC10-TR1099	56	M	Healthy_control	233413	VUMC	HiSeq2500	2015-12-22
TR1863	R17-L1-BC11-TR1863	56	M	Healthy_control	998027	VUMC	HiSeq2500	2016-07-27
TR1877	R17-L6-BC3-TR1877	56	F	Healthy_control	1013377	VUMC	HiSeq2500	2016-07-27
TR1874	R17-L2-BC23-TR1874	56	F	Healthy_control	1045871	VUMC	HiSeq2500	2016-07-27
TR924	R11-L6-BC9-TR924	56	F	Healthy_control	1136912	VUMC	HiSeq2500	2015-11-30
TR1867	R17-L4-BC15-TR1867	56	F	Healthy_control	1247417	VUMC	HiSeq2500	2016-07-27
TR1860	R17-L1-BC8-TR1860	56	M	Healthy_control	1500041	VUMC	HiSeq2500	2016-07-27
TR1718	R16-L6-BC3-TR1718	57	F	Healthy_control	277650	VUMC	HiSeq2500	2016-07-05
TR1578	R16-L8-BC9-TR1578	57	M	Healthy_control	665326	VUMC	HiSeq2500	2016-07-05
TR926	R11-L6-BC11-TR926	57	F	Healthy_control	1331137	VUMC	HiSeq2500	2015-11-30
TR1883	R17-L3-BC19-TR1883	58	F	Healthy_control	441852	VUMC	HiSeq2500	2016-07-27
TR1103	R13-L3-BC14-TR1103	58	M	Healthy_control	452212	VUMC	HiSeq2500	2015-12-22
TR1885	R17-L6-BC23-TR1885	59	F	Healthy_control	319072	VUMC	HiSeq2500	2016-07-27
TR1760	R17-L3-BC23-TR1760	59	M	Healthy_control	1123901	VUMC	HiSeq2500	2016-07-27
TR1082	R13-L5-BC16-TR1082	59	M	Healthy_control	1249146	VUMC	HiSeq2500	2015-12-22
TR897	R11-L8-BC25-TR897	59	F	Healthy_control	2015883	VUMC	HiSeq2500	2015-11-30
TR1849	R17-L4-BC22-TR1849	60	F	Healthy_control	612923	VUMC	HiSeq2500	2016-07-27
TR1864	R17-L7-BC10-TR1864	60	M	Healthy_control	738119	VUMC	HiSeq2500	2016-07-27
TR888	R11-L2-BC14-TR888	60	F	Healthy_control	1831784	VUMC	HiSeq2500	2015-11-30
TR1721	R16-L3-BC6-TR1721	61	M	Healthy_control	1249886	VUMC	HiSeq2500	2016-07-05
TR1169	R13-L5-BC14-TR1169	62	F	Healthy_control	382214	VUMC	HiSeq2500	2015-12-22
TR1639	R16-L4-BC10-TR1639	62	M	Healthy_control	415103	VUMC	HiSeq2500	2016-07-05
TR1914	R17-L8-BC20-TR1914	62	F	Healthy_control	995334	VUMC	HiSeq2500	2016-07-27
TR1521	R15-L1-BC21-TR1521	62	M	Healthy_control	1161973	VUMC	HiSeq2500	2016-04-21
TR1079	R13-L4-BC13-TR1079	63	M	Healthy_control	716589	VUMC	HiSeq2500	2015-12-22
TR1782	R17-L3-BC22-TR1782	63	F	Healthy_control	1027076	VUMC	HiSeq2500	2016-07-27
TR1523	R15-L4-BC23-TR1523	63	F	Healthy_control	1071071	VUMC	HiSeq2500	2016-04-21
TR1151	R13-L4-BC4-TR1151	64	F	Healthy_control	267777	VUMC	HiSeq2500	2015-12-22
TR1172	R13-L7-BC18-TR1172	64	F	Healthy_control	449524	VUMC	HiSeq2500	2015-12-22
TR1865	R17-L6-BC11-TR1865	65	M	Healthy_control	807400	VUMC	HiSeq2500	2016-07-27
TR891	R11-L3-BC18-TR891	65	F	Healthy_control	1358548	VUMC	HiSeq2500	2015-11-30
TR1880	R17-L3-BC11-TR1880	67	M	Healthy_control	326081	VUMC	HiSeq2500	2016-07-27
TR1522	R15-L5-BC22-TR1522	68	F	Healthy_control	1412032	VUMC	HiSeq2500	2016-04-21
TR1850	R17-L4-BC23-TR1850	69	F	Healthy_control	866952	VUMC	HiSeq2500	2016-07-27
TR1489	R15-L1-BC11-TR1489	76	F	Healthy_control	362344	VUMC	HiSeq2500	2016-04-21
TR1869	R17-L4-BC18-TR1869	86	M	Healthy_control	849600	VUMC	HiSeq2500	2016-07-27
