# Supplementary material for: Transcriptomic landscape of blood platelets in healthy donors
Source: Sci Rep. 2021 Aug 3;11:15679. doi: 10.1038/s41598-021-94003-z (PMC8333095; doi:10.1038/s41598-021-94003-z)
Supplement: Supplementary file 3 — Supplementary Table S2. [file 41598_2021_94003_MOESM3_ESM.xlsx]

## Sheet: TableS2
Gene	Ensembl_gene_ID	Chromosome	Start	End	Entrez_gene_ID	Mean_expression	SD_expression	Canonical_platelet_transcript
B2M	ENSG00000166710	chr15	45003675	45011075	567	15.1207	0.5973	NO
PPBP	ENSG00000163736	chr4	74852755	74853914	5473	14.4967	0.81708	YES
TMSB4X	ENSG00000205542	chrX	12993227	12995346	7114	13.9034	0.909026	NO
ACTB	ENSG00000075624	chr7	5566782	5603415	60	13.5242	0.599016	NO
FTL	ENSG00000087086	chr19	49468558	49470135	2512	12.8829	0.510944	NO
CLU	ENSG00000120885	chr8	27454434	27472548	1191	12.824	0.627595	NO
PF4	ENSG00000163737	chr4	74846794	74847841	5196	12.6956	0.880357	YES
F13A1	ENSG00000124491	chr6	6144318	6321246	2162	12.6102	1.04392	YES
GNAS	ENSG00000087460	chr20	57414773	57486247	2778	12.5404	0.54251	NO
SPARC	ENSG00000113140	chr5	151040657	151066726	6678	12.528	0.826759	YES
PTMA	ENSG00000187514	chr2	232571605	232578251	5757	12.4275	0.769982	NO
TAGLN2	ENSG00000158710	chr1	159887897	159895522	8407	12.1403	0.66973	NO
OAZ1	ENSG00000104904	chr19	2269485	2273487	4946	12.121	0.535633	NO
OST4	ENSG00000228474	chr2	27293340	27294641	100128731	12.0578	0.944664	YES
HLA-E	ENSG00000204592	chr6	30457244	30461982	3133	11.9449	0.623105	NO
RUFY1	ENSG00000176783	chr5	178977559	179037027	80230	11.9099	0.729459	NO
NT5C3A	ENSG00000122643	chr7	33053742	33102409	51251	11.8189	0.562192	NO
NAP1L1	ENSG00000187109	chr12	76438670	76478813	4673	11.7859	0.564675	NO
ITGA2B	ENSG00000005961	chr17	42449548	42466873	3674	11.7559	0.815935	YES
PRKAR2B	ENSG00000005249	chr7	106685094	106802256	5577	11.755	0.566876	YES
CCL5	ENSG00000161570	chr17	34198495	34207797	6352	11.7533	0.781124	YES
ITM2B	ENSG00000136156	chr13	48807294	48837063	9445	11.7419	0.418754	NO
TLN1	ENSG00000137076	chr9	35696945	35732392	7094	11.677	0.836795	NO
SH3BGRL3	ENSG00000142669	chr1	26605667	26608007	83442	11.6621	0.770133	NO
RGS18	ENSG00000150681	chr1	192127587	192154945	64407	11.6392	0.614385	YES
CTSA	ENSG00000064601	chr20	44518783	44527459	5476	11.5369	0.625631	YES
MAP3K7CL	ENSG00000156265	chr21	30449792	30548210	56911	11.5204	0.839665	YES
CA2	ENSG00000104267	chr8	86376081	86393722	760	11.4967	0.816553	YES
MYL6	ENSG00000092841	chr12	56551945	56557280	4637	11.3353	0.755522	NO
FLNA	ENSG00000196924	chrX	153576892	153603006	2316	11.2848	1.10769	NO
EIF1	ENSG00000173812	chr17	39845137	39848920	10209	11.2046	0.642087	NO
LIMS1	ENSG00000169756	chr2	109150857	109303702	3987	11.1902	0.60934	NO
KIF2A	ENSG00000068796	chr5	61601989	61833076	3796	11.1268	0.572213	NO
RGS10	ENSG00000148908	chr10	121259340	121302220	6001	11.0607	0.615079	NO
VCL	ENSG00000035403	chr10	75757872	75879918	7414	11.0562	1.13335	NO
SAT1	ENSG00000130066	chrX	23801290	23804343	6303	11.0282	0.439829	NO
EEF1A1	ENSG00000156508	chr6	74225473	74233520	1915	11.0098	1.13965	NO
ARPC1B	ENSG00000130429	chr7	98971872	98992424	10095	11.0022	0.507327	NO
MMD	ENSG00000108960	chr17	53469974	53499353	23531	10.9722	0.77001	NO
ACTN1	ENSG00000072110	chr14	69340860	69446157	87	10.9392	0.878403	NO
CALM3	ENSG00000160014	chr19	47104331	47114050	808	10.9284	0.6863	NO
FERMT3	ENSG00000149781	chr11	63974150	63991354	83706	10.864	0.680267	YES
RSU1	ENSG00000148484	chr10	16632610	16859527	6251	10.827	1.02996	NO
ALDOA	ENSG00000149925	chr16	30064411	30081778	226	10.8059	0.440347	NO
GNG11	ENSG00000127920	chr7	93551011	93557922	2791	10.7934	0.747395	YES
GAPDH	ENSG00000111640	chr12	6643093	6647537	2597	10.7809	0.506709	NO
SEPT7	ENSG00000122545	chr7	35840542	35944917	989	10.7484	0.376079	NO
MFSD1	ENSG00000118855	chr3	158449987	158547508	64747	10.7372	0.655934	NO
ARHGDIB	ENSG00000111348	chr12	15094951	15114662	397	10.7214	0.48762	YES
PKM	ENSG00000067225	chr15	72491370	72524164	5315	10.7181	0.872498	NO
CALM1	ENSG00000198668	chr14	90862846	90874605	801	10.6906	0.630345	NO
EIF4G2	ENSG00000110321	chr11	10818597	10830657	1982	10.6284	0.907444	NO
YWHAZ	ENSG00000164924	chr8	101928753	101965616	7534	10.5884	0.430803	NO
CD99	ENSG00000002586	chrX	2609220	2659350	4267	10.5846	0.511032	NO
ITGB1	ENSG00000150093	chr10	33189247	33294720	3688	10.5845	0.605908	NO
MYH9	ENSG00000100345	chr22	36677327	36784063	4627	10.5275	1.3053	NO
TPM4	ENSG00000167460	chr19	16177831	16213813	7171	10.4218	0.606768	NO
RAB31	ENSG00000168461	chr18	9708162	9862548	11031	10.4154	0.658441	NO
HLA-B	ENSG00000234745	chr6	31321649	31324965	3106	10.3434	0.775271	NO
TUBB1	ENSG00000101162	chr20	57594309	57601709	81027	10.3399	0.99492	YES
EIF2AK1	ENSG00000086232	chr7	6061881	6098861	27102	10.3282	0.641816	NO
GRAP2	ENSG00000100351	chr22	40297086	40369725	9402	10.3037	0.483047	YES
PDLIM1	ENSG00000107438	chr10	96997329	97050781	9124	10.2883	0.506307	YES
MPP1	ENSG00000130830	chrX	154006959	154049282	4354	10.2764	0.53051	NO
DAPP1	ENSG00000070190	chr4	100737990	100791311	27071	10.245	0.580144	NO
BIN2	ENSG00000110934	chr12	51674822	51718452	51411	10.2427	0.615711	YES
PABPC1	ENSG00000070756	chr8	101698044	101735037	26986	10.242	0.635795	NO
HMGB1	ENSG00000189403	chr13	31032884	31191734	3146	10.2384	0.544087	NO
MYL12A	ENSG00000101608	chr18	3247479	3256234	10627	10.2381	0.573747	NO
ADIPOR1	ENSG00000159346	chr1	202909951	202927700	51094	10.2045	0.810823	NO
RPL3	ENSG00000100316	chr22	39708887	39716394	6122	10.1682	1.20725	NO
MCUR1	ENSG00000050393	chr6	13786789	13814800	63933	10.1444	0.659477	NO
MTPN	ENSG00000105887	chr7	135611509	135662101	767558	10.1386	0.729058	NO
PTGS1	ENSG00000095303	chr9	125132824	125157982	5742	10.1005	0.720746	YES
HIST1H2AC	ENSG00000180573	chr6	26124373	26139344	8334	10.0957	0.519711	NO
EMC3	ENSG00000125037	chr3	10004221	10052800	55831	10.0473	0.66763	NO
RPL21	ENSG00000122026	chr13	27825446	27830828	6144	10.0416	1.24054	NO
NCOA4	ENSG00000138293	chr10	51565108	51590734	8031	10.0289	0.62092	YES
RPS27	ENSG00000177954	chr1	153963235	153964626	6232	10.017	1.28548	NO
TSPAN33	ENSG00000158457	chr7	128784712	128808671	340348	10.0073	0.850948	NO
PSAP	ENSG00000197746	chr10	73576055	73611126	5660	10.0042	1.01149	NO
WDR1	ENSG00000071127	chr4	10075963	10118573	9948	9.99203	0.652696	NO
GPX4	ENSG00000167468	chr19	1103936	1106787	2879	9.99015	0.609163	NO
TMEM50A	ENSG00000183726	chr1	25664408	25688852	23585	9.94179	0.600998	NO
ARPC2	ENSG00000163466	chr2	219081817	219119079	10109	9.93638	0.303443	NO
MYLK	ENSG00000065534	chr3	123328896	123603178	4638	9.884	0.539624	NO
RABGAP1L	ENSG00000152061	chr1	174128548	174964445	9910	9.84631	0.668133	NO
CAP1	ENSG00000131236	chr1	40505905	40538321	10487	9.84565	0.741993	NO
MLH3	ENSG00000119684	chr14	75480467	75518235	27030	9.82256	0.834993	NO
TREML1	ENSG00000161911	chr6	41117080	41122075	340205	9.80132	0.647515	YES
RPL13A	ENSG00000142541	chr19	49990811	49995565	23521	9.77686	1.28444	NO
SLC44A2	ENSG00000129353	chr19	10713133	10755235	57153	9.76735	0.827235	NO
SEPT5	ENSG00000184702	chr22	19701987	19712295	5413	9.7672	0.990843	NO
PTP4A2	ENSG00000184007	chr1	32372022	32410457	8073	9.73982	0.372775	NO
SH3BGRL	ENSG00000131171	chrX	80457442	80554046	6451	9.73298	0.500175	NO
CAPZA2	ENSG00000198898	chr7	116451124	116562103	830	9.72974	0.553897	NO
PRKCB	ENSG00000166501	chr16	23847322	24231932	5579	9.71138	0.878294	NO
RAB11A	ENSG00000103769	chr15	66018392	66184329	8766	9.70432	0.584681	NO
TRAM1	ENSG00000067167	chr8	71485677	71520622	23471	9.70429	0.500243	NO
FYB	ENSG00000082074	chr5	39105338	39274630	2533	9.68668	0.407555	NO
ASAH1	ENSG00000104763	chr8	17913934	17942494	427	9.67495	0.623705	NO
HBB	ENSG00000244734	chr11	5246694	5250625	3043	9.66548	1.63037	NO
TPM3	ENSG00000143549	chr1	154127784	154167124	7170	9.66455	0.350124	NO
RPLP1	ENSG00000137818	chr15	69745123	69748255	6176	9.63712	1.13343	NO
GPX1	ENSG00000233276	chr3	49394609	49396033	2876	9.63582	0.718305	YES
TMEM40	ENSG00000088726	chr3	12775024	12810956	55287	9.62648	0.604497	NO
PRDX6	ENSG00000117592	chr1	173446405	173457946	9588	9.62351	0.479886	NO
ACTG1	ENSG00000184009	chr17	79476997	79490873	71	9.61052	0.46563	NO
DAB2	ENSG00000153071	chr5	39371780	39462402	112267931	9.60314	0.615468	YES
MBNL1	ENSG00000152601	chr3	151961617	152183569	4154	9.59209	0.689978	NO
ACRBP	ENSG00000111644	chr12	6747241	6756626	84519	9.57754	0.628765	NO
PTPLAD2	ENSG00000188921	chr9	20995306	21031635	401494	9.57351	0.735503	NO
TIMP1	ENSG00000102265	chrX	47441712	47446188	7076	9.54532	0.729316	NO
AP2M1	ENSG00000161203	chr3	183892477	183901879	1173	9.54206	0.671841	NO
NEXN	ENSG00000162614	chr1	78354198	78409580	91624	9.53483	0.748144	NO
RPS18	ENSG00000231500	chr6	33239787	33244287	6222	9.529	1.37722	NO
TALDO1	ENSG00000177156	chr11	747329	765024	6888	9.51535	0.394595	NO
MSN	ENSG00000147065	chrX	64808257	64961791	4478	9.49397	0.569021	NO
SKAP2	ENSG00000005020	chr7	26706681	27034858	8935	9.47874	0.596687	NO
RPS19	ENSG00000105372	chr19	42363988	42376994	6223	9.46103	1.28665	NO
RAP1B	ENSG00000127314	chr12	69004619	69054372	5908	9.43734	0.52526	YES
SNCA	ENSG00000145335	chr4	90645250	90759466	6622	9.4321	0.58864	NO
RPS6	ENSG00000137154	chr9	19375713	19380252	6194	9.4296	1.36048	NO
TPT1	ENSG00000133112	chr13	45911008	45915505	7178	9.42382	0.92918	NO
TLK1	ENSG00000198586	chr2	171847333	172087824	9874	9.4213	0.604874	NO
RIOK3	ENSG00000101782	chr18	21032787	21066567	8780	9.42033	0.485344	NO
RPS3	ENSG00000149273	chr11	75110530	75133324	6188	9.4164	1.24301	NO
ARHGAP18	ENSG00000146376	chr6	129897277	130031370	93663	9.4117	0.465615	NO
GSTO1	ENSG00000148834	chr10	105995114	106027217	9446	9.40604	0.483158	NO
CD9	ENSG00000010278	chr12	6308881	6347425	928	9.38416	0.641411	YES
SLC40A1	ENSG00000138449	chr2	190425305	190448484	30061	9.38368	1.06195	NO
TMEM219	ENSG00000149932	chr16	29952206	29984373	124446	9.35788	0.547081	NO
ETFA	ENSG00000140374	chr15	76507696	76603813	2108	9.32032	0.514062	NO
RPL13	ENSG00000167526	chr16	89627065	89630950	6137	9.31694	1.32332	NO
ZNF185	ENSG00000147394	chrX	152082986	152142024	7739	9.30076	0.975313	NO
SOD2	ENSG00000112096	chr6	160090089	160183561	6648	9.29558	0.516903	NO
PFN1	ENSG00000108518	chr17	4848947	4852356	5216	9.29535	0.580328	NO
UCP2	ENSG00000175567	chr11	73685712	73694352	7351	9.29342	0.841034	NO
ENO1	ENSG00000074800	chr1	8921061	8939308	2023	9.28602	0.730526	NO
TUBA4A	ENSG00000127824	chr2	220114433	220142892	7277	9.27433	0.595167	NO
PARK7	ENSG00000116288	chr1	8014351	8045565	11315	9.26699	0.568967	NO
CAPN1	ENSG00000014216	chr11	64948037	64979477	823	9.26554	0.869925	NO
CYB5R3	ENSG00000100243	chr22	43013846	43045574	1727	9.25794	0.854989	NO
CMPK1	ENSG00000162368	chr1	47799469	47844511	51727	9.2544	0.807256	NO
SNAP23	ENSG00000092531	chr15	42783431	42837547	8773	9.25094	0.64756	NO
HNRNPK	ENSG00000165119	chr9	86582998	86595569	3190	9.24761	0.585708	NO
MGLL	ENSG00000074416	chr3	127407909	127542051	11343	9.24723	0.641907	NO
VDAC3	ENSG00000078668	chr8	42249142	42263415	7419	9.24017	0.646741	NO
LTBP1	ENSG00000049323	chr2	33172039	33624576	4052	9.23858	0.73512	NO
RPL7	ENSG00000147604	chr8	74202506	74208024	6129	9.23194	1.2304	NO
ITGB5	ENSG00000082781	chr3	124480795	124620265	3693	9.22995	1.00243	NO
LCN2	ENSG00000148346	chr9	130911350	130915734	3934	9.22782	0.924609	NO
IQGAP2	ENSG00000145703	chr5	75699074	76003957	10788	9.21038	0.377369	NO
RHOA	ENSG00000067560	chr3	49396578	49450431	387	9.20782	0.476963	NO
YWHAE	ENSG00000108953	chr17	1247566	1303672	7531	9.20007	0.539391	NO
PGRMC1	ENSG00000101856	chrX	118370216	118378429	10857	9.19307	0.590355	NO
SMOX	ENSG00000088826	chr20	4101627	4168394	54498	9.19193	0.581055	YES
RPS2	ENSG00000140988	chr16	2012053	2014861	6187	9.18073	1.23987	NO
SKP1	ENSG00000113558	chr5	133484633	133512729	6500	9.17137	0.482276	NO
ADD3	ENSG00000148700	chr10	111756126	111895323	120	9.15487	0.638843	NO
GMPR	ENSG00000137198	chr6	16238811	16295780	2766	9.14667	0.521045	NO
ANAPC5	ENSG00000089053	chr12	121746048	121837699	51433	9.1419	0.509259	NO
RPS14	ENSG00000164587	chr5	149822753	149829319	6208	9.11891	1.37675	NO
MARCH2	ENSG00000099785	chr19	8478154	8503901	51257	9.11518	0.636221	NO
CCND3	ENSG00000112576	chr6	41902671	42018095	896	9.10849	0.800645	NO
ESAM	ENSG00000149564	chr11	124622026	124632186	90952	9.10076	0.592622	YES
LAMTOR1	ENSG00000149357	chr11	71796941	71814433	55004	9.08709	0.486589	NO
RPL10	ENSG00000147403	chrX	153618315	153637504	6134	9.07354	1.13166	NO
ODC1	ENSG00000115758	chr2	10580094	10588630	4953	9.07338	0.554916	NO
CAPZB	ENSG00000077549	chr1	19665267	19812066	832	9.06731	0.313185	NO
GSN	ENSG00000148180	chr9	123970072	124095121	2934	9.05643	0.645727	NO
GNB2L1	ENSG00000204628	chr5	180663909	180675096	10399	9.04469	1.1034	NO
ZYX	ENSG00000159840	chr7	143078173	143088204	7791	9.03978	0.897048	NO
FXYD5	ENSG00000089327	chr19	35645633	35660786	53827	9.03143	0.578878	NO
CTDSPL	ENSG00000144677	chr3	37903451	38025960	10217	9.02848	0.63548	NO
NRD1	ENSG00000078618	chr1	52254863	52344477	4898	9.02007	0.493044	NO
NCOR1	ENSG00000141027	chr17	15932471	16121499	9611	9.00829	0.313649	NO
TPM1	ENSG00000140416	chr15	63334831	63364114	7168	8.98394	0.641658	NO
PDZK1IP1	ENSG00000162366	chr1	47649265	47656716	10158	8.97597	1.04237	YES
FCER1G	ENSG00000158869	chr1	161185024	161190489	2207	8.96541	0.856096	NO
C6orf25	ENSG00000204420	chr6	31686371	31694491	80739	8.96427	0.912094	YES
ARF1	ENSG00000143761	chr1	228270361	228286912	375	8.96345	0.459862	NO
TSC22D1	ENSG00000102804	chr13	45007655	45151283	8848	8.96296	0.637612	NO
WBP2	ENSG00000132471	chr17	73841780	73852588	23558	8.93843	0.766676	NO
RPL18A	ENSG00000105640	chr19	17970685	17974962	6142	8.92553	1.36819	NO
RPL4	ENSG00000174444	chr15	66790355	66816870	6124	8.90937	0.660271	NO
HLA-A	ENSG00000206503	chr6	29909037	29913661	3105	8.90691	0.951275	YES
DNAJB6	ENSG00000105993	chr7	157128075	157210133	10049	8.90523	0.569583	NO
PDE5A	ENSG00000138735	chr4	120415550	120550146	8654	8.90036	0.76341	NO
PF4V1	ENSG00000109272	chr4	74718906	74719872	5197	8.90007	1.1512	NO
TGFB1	ENSG00000105329	chr19	41807492	41859816	7040	8.87909	1.17804	NO
ARL6IP5	ENSG00000144746	chr3	69134095	69155217	10550	8.87833	0.431651	NO
PTPN12	ENSG00000127947	chr7	77166592	77269388	5782	8.87782	0.627414	NO
CSDE1	ENSG00000009307	chr1	115259534	115301297	7812	8.86274	0.62307	NO
TMBIM6	ENSG00000139644	chr12	50101508	50158717	7009	8.86102	0.422259	NO
CFL1	ENSG00000172757	chr11	65590493	65629497	1072	8.85952	0.436296	NO
RPS27A	ENSG00000143947	chr2	55459039	55462989	6233	8.85505	1.27075	NO
RPL9	ENSG00000163682	chr4	39455744	39460568	6133	8.84509	1.41784	NO
ENKUR	ENSG00000151023	chr10	25270908	25305089	219670	8.83532	0.590617	NO
CAPN2	ENSG00000162909	chr1	223889295	223963720	824	8.82908	0.771003	NO
RAC1	ENSG00000136238	chr7	6414154	6443608	5879	8.8172	0.548809	NO
MAX	ENSG00000125952	chr14	65472892	65569413	4149	8.81557	0.519875	NO
HNRNPA2B1	ENSG00000122566	chr7	26229547	26241149	3181	8.81273	0.521743	NO
SEPT2	ENSG00000168385	chr2	242254515	242293442	4735	8.80445	0.811182	NO
PLEK	ENSG00000115956	chr2	68592305	68624585	5341	8.80299	0.588813	YES
PAIP2	ENSG00000120727	chr5	138677276	138705406	51247	8.80104	0.463643	NO
GNAI2	ENSG00000114353	chr3	50263724	50296787	2771	8.79665	0.607085	NO
HK1	ENSG00000156515	chr10	71029740	71161638	3098	8.78175	0.968153	NO
CXCL5	ENSG00000163735	chr4	74861359	74864496	6374	8.77655	0.905676	NO
CALM2	ENSG00000143933	chr2	47387221	47403740	805	8.77143	0.512621	NO
ABCC3	ENSG00000108846	chr17	48712138	48769613	8714	8.76535	0.900431	NO
RPL12	ENSG00000197958	chr9	130209953	130213684	6136	8.76298	1.32293	NO
BCAP31	ENSG00000185825	chrX	152965947	152990152	10134	8.76255	0.385474	NO
RPL19	ENSG00000108298	chr17	37356536	37360980	6143	8.75749	1.29745	NO
PBXIP1	ENSG00000163346	chr1	154916552	154928599	57326	8.75487	0.894605	NO
R3HDM4	ENSG00000198858	chr19	896503	913240	91300	8.75023	0.765704	NO
C7orf41	ENSG00000180354	chr7	30174426	30202378	222166	8.74776	0.49765	NO
RASGRP2	ENSG00000068831	chr11	64494383	64512928	10235	8.74408	0.457945	YES
THBS1	ENSG00000137801	chr15	39873280	39891667	7057	8.74357	0.676929	YES
RPS3A	ENSG00000145425	chr4	152020725	152025804	6189	8.73089	1.23908	NO
PLEKHO1	ENSG00000023902	chr1	150121373	150136916	51177	8.72818	0.612949	NO
PDCD10	ENSG00000114209	chr3	167401086	167452727	11235	8.71319	0.633577	NO
GGTA1P	ENSG00000204136	chr9	124207269	124262306	2681	8.71071	0.699299	NO
CD36	ENSG00000135218	chr7	79998891	80308593	948	8.70394	0.774978	YES
NDUFAF3	ENSG00000178057	chr3	49057892	49060928	25915	8.69197	0.736841	NO
HLA-C	ENSG00000204525	chr6	31236526	31239907	3107	8.69084	0.929571	NO
SELP	ENSG00000174175	chr1	169558087	169599431	6403	8.69061	0.853504	YES
DYNLL1	ENSG00000088986	chr12	120907653	120936296	8655	8.68571	0.734147	NO
UQCRH	ENSG00000173660	chr1	46769303	46782448	7388	8.68196	0.713652	NO
CLIC1	ENSG00000213719	chr6	31698358	31707540	1192	8.67609	0.4215	NO
ARPC5	ENSG00000162704	chr1	183592401	183604892	10092	8.67389	0.293038	NO
ANO6	ENSG00000177119	chr12	45609770	45834187	196527	8.66935	0.863837	NO
SLTM	ENSG00000137776	chr15	59171244	59225852	79811	8.63799	0.702738	NO
DAD1	ENSG00000129562	chr14	23033805	23058175	1603	8.63601	0.801766	NO
CRBN	ENSG00000113851	chr3	3190676	3221394	51185	8.62671	0.467738	NO
GUCY1B3	ENSG00000061918	chr4	156680144	156728743	2983	8.62126	0.646807	NO
LMNA	ENSG00000160789	chr1	156052364	156109880	4000	8.61576	0.604986	NO
RPS12	ENSG00000112306	chr6	133135580	133138703	6206	8.60148	1.3141	NO
MAN1A2	ENSG00000198162	chr1	117910071	118071494	10905	8.58632	0.719836	NO
PCGF5	ENSG00000180628	chr10	92979908	93044088	84333	8.58591	0.582128	NO
RBX1	ENSG00000100387	chr22	41347351	41369313	9978	8.58462	0.83664	NO
MGAT4B	ENSG00000161013	chr5	179224597	179233952	11282	8.58146	0.709426	NO
TAF10	ENSG00000166337	chr11	6627526	6633898	6881	8.57206	0.594981	NO
SSR4	ENSG00000180879	chrX	153058971	153063960	6748	8.56777	0.657269	NO
RAB4A	ENSG00000168118	chr1	229406822	229441641	5867	8.56726	0.470124	NO
NDUFA6	ENSG00000184983	chr22	42481529	42486959	4700	8.56458	0.755033	NO
CD63	ENSG00000135404	chr12	56119107	56123491	967	8.56398	0.43275	NO
CD74	ENSG00000019582	chr5	149781200	149792492	972	8.55975	1.59851	NO
SQSTM1	ENSG00000161011	chr5	179233388	179265078	8878	8.5433	0.517083	NO
PRKCD	ENSG00000163932	chr3	53190025	53226733	5580	8.53642	0.6177	YES
TPI1	ENSG00000111669	chr12	6976283	6980112	7167	8.53309	0.505326	NO
CAMTA1	ENSG00000171735	chr1	6845384	7829766	23261	8.51612	0.763211	NO
BANK1	ENSG00000153064	chr4	102332443	102995969	55024	8.5022	0.585361	NO
RPLP0	ENSG00000089157	chr12	120634489	120639038	6175	8.49326	1.18247	NO
SSX2IP	ENSG00000117155	chr1	85109390	85156486	117178	8.49186	0.559536	NO
GFI1B	ENSG00000165702	chr9	135820932	135867083	8328	8.47616	0.698277	NO
CST3	ENSG00000101439	chr20	23608534	23619110	1471	8.47491	0.54205	NO
C12orf75	ENSG00000235162	chr12	105629068	105789875	387882	8.47026	0.657739	NO
PIP4K2A	ENSG00000150867	chr10	22823778	23003484	5305	8.46042	0.453091	NO
ATP5E	ENSG00000124172	chr20	57600522	57607437	514	8.44951	0.862438	NO
CTTN	ENSG00000085733	chr11	70244510	70282690	2017	8.4405	0.644942	NO
SNX3	ENSG00000112335	chr6	108532426	108582464	8724	8.43992	0.404148	NO
DYNLRB1	ENSG00000125971	chr20	33104214	33128762	83658	8.42939	0.810292	NO
HMHA1	ENSG00000180448	chr19	1065922	1086627	23526	8.42867	1.07032	NO
RPL5	ENSG00000122406	chr1	93297582	93307481	6125	8.40004	1.28039	NO
FBXO7	ENSG00000100225	chr22	32870663	32894818	25793	8.399	0.558298	NO
RASA3	ENSG00000185989	chr13	114747194	114898086	22821	8.39646	0.953724	NO
RPS11	ENSG00000142534	chr19	49999622	50002946	6205	8.38991	1.12001	NO
SH3BGRL2	ENSG00000198478	chr6	80341000	80413372	83699	8.38687	0.80589	YES
C9orf89	ENSG00000165233	chr9	95858500	95875565	84270	8.38471	0.637194	NO
RPL34	ENSG00000109475	chr4	109541722	109551568	6164	8.38223	1.47221	NO
OSTF1	ENSG00000134996	chr9	77703459	77762181	26578	8.37924	0.435615	NO
SERPINB1	ENSG00000021355	chr6	2832566	2842240	1992	8.37599	0.366173	NO
RPL15	ENSG00000174748	chr3	23958036	23965183	6138	8.37099	0.839163	NO
ATP6V0E1	ENSG00000113732	chr5	172410760	172462448	8992	8.37045	0.510858	NO
GABARAPL2	ENSG00000034713	chr16	75600249	75611779	11345	8.36788	0.471994	NO
PCNP	ENSG00000081154	chr3	101292939	101313281	57092	8.36689	0.43054	NO
AP1S2	ENSG00000182287	chrX	15843929	15873054	8905	8.36522	0.643998	NO
PCSK6	ENSG00000140479	chr15	101840818	102065405	5046	8.36415	0.968458	NO
UBA52	ENSG00000221983	chr19	18682540	18688360	7311	8.34871	0.883491	NO
XPNPEP1	ENSG00000108039	chr10	111624524	111683311	7511	8.34258	0.696596	NO
H3F3B	ENSG00000132475	chr17	73772515	73781974	3021	8.34048	0.634226	NO
JAK1	ENSG00000162434	chr1	65298912	65432187	3716	8.33627	0.714727	NO
RPLP2	ENSG00000177600	chr11	809647	812880	6181	8.33619	1.46289	NO
MAGED2	ENSG00000102316	chrX	54834032	54842445	10916	8.32967	0.617287	NO
NUTF2	ENSG00000102898	chr16	67880635	67906470	10204	8.3239	0.52982	NO
ANXA11	ENSG00000122359	chr10	81910645	81965328	311	8.32175	0.522259	NO
DBNL	ENSG00000136279	chr7	44084239	44109055	28988	8.31624	0.662284	NO
TAOK3	ENSG00000135090	chr12	118587606	118810750	51347	8.31015	0.360685	NO
RPL11	ENSG00000142676	chr1	24018269	24022915	6135	8.30277	1.37447	NO
MORF4L1	ENSG00000185787	chr15	79102829	79190475	10933	8.3013	0.358354	NO
SCFD2	ENSG00000184178	chr4	53739149	54232242	152579	8.29504	0.589316	NO
MOB1A	ENSG00000114978	chr2	74379655	74406025	55233	8.29173	0.513436	NO
RPL35A	ENSG00000182899	chr3	197676858	197683481	6165	8.28405	1.00328	NO
DDX5	ENSG00000108654	chr17	62495734	62504317	1655	8.27803	1.40568	NO
ABCC4	ENSG00000125257	chr13	95672083	95953687	10257	8.27632	0.980377	YES
SDPR	ENSG00000168497	chr2	192699028	192711981	8436	8.27439	0.639373	YES
ELF1	ENSG00000120690	chr13	41506056	41635576	1997	8.26389	0.617015	NO
TMBIM1	ENSG00000135926	chr2	219138915	219157309	64114	8.2542	0.871495	NO
ACTR10	ENSG00000131966	chr14	58666798	58701750	55860	8.2503	0.566835	NO
RPL31	ENSG00000071082	chr2	101618177	101640494	6160	8.24816	1.42737	NO
TPST2	ENSG00000128294	chr22	26921458	26992681	8459	8.24791	0.571457	NO
TSC22D3	ENSG00000157514	chrX	106956451	107020572	1831	8.23489	0.594094	NO
PHKB	ENSG00000102893	chr16	47495034	47735434	5257	8.22547	0.756214	NO
LRRFIP1	ENSG00000124831	chr2	238536219	238722325	9208	8.22485	0.362134	NO
MYL12B	ENSG00000118680	chr18	3261907	3278282	103910	8.22275	0.465038	NO
ITGB3BP	ENSG00000142856	chr1	63906441	64059392	23421	8.21678	0.950026	NO
TMEM55A	ENSG00000155099	chr8	92006024	92053292	55529	8.21409	0.608153	NO
RNF10	ENSG00000022840	chr12	120971283	121015397	9921	8.20935	0.701414	NO
EMP3	ENSG00000142227	chr19	48824766	48833810	2014	8.20439	0.638702	NO
NEMF	ENSG00000165525	chr14	50249997	50319921	9147	8.1957	0.521547	NO
PFDN5	ENSG00000123349	chr12	53689075	53693234	5204	8.19291	1.00466	NO
YBX3	ENSG00000060138	chr12	10851683	10875911	8531	8.19205	0.555691	NO
CCDC92	ENSG00000119242	chr12	124403207	124457378	80212	8.18637	0.694361	NO
STXBP2	ENSG00000076944	chr19	7701767	7712759	6813	8.18025	0.472694	NO
BNIP2	ENSG00000140299	chr15	59951345	59981733	663	8.17616	0.521582	NO
PYGL	ENSG00000100504	chr14	51324609	51411454	5836	8.16846	0.488844	NO
UNC13D	ENSG00000092929	chr17	73823306	73840798	201294	8.16486	0.992372	NO
LYN	ENSG00000254087	chr8	56792372	56923940	4067	8.16416	0.603013	NO
BNIP3L	ENSG00000104765	chr8	26240414	26363152	665	8.15538	0.494982	NO
SUSD1	ENSG00000106868	chr9	114803065	114937688	64420	8.14284	0.745102	NO
RPS13	ENSG00000110700	chr11	17095936	17099334	6207	8.12688	1.40487	NO
TAX1BP1	ENSG00000106052	chr7	27778950	27884183	8887	8.12463	0.407865	NO
IFRD1	ENSG00000006652	chr7	112063023	112121072	3475	8.10343	0.631047	NO
NPTN	ENSG00000156642	chr15	73852355	73926475	27020	8.10008	0.547453	NO
NACA	ENSG00000196531	chr12	57106212	57125412	4666	8.09972	1.09549	NO
RPL7A	ENSG00000148303	chr9	136215069	136218281	6130	8.09483	1.2566	NO
RPN2	ENSG00000118705	chr20	35806813	35870022	6185	8.08821	0.55148	NO
MKRN1	ENSG00000133606	chr7	140152840	140179369	23608	8.08772	0.738621	NO
NRGN	ENSG00000154146	chr11	124609742	124617106	4900	8.08682	0.70862	YES
LCP1	ENSG00000136167	chr13	46700055	46786006	3936	8.08469	1.49511	NO
FTH1	ENSG00000167996	chr11	61727190	61735132	2495	8.08403	0.736425	NO
RPL23	ENSG00000125691	chr17	37004118	37010096	9349	8.08346	1.3656	NO
PGD	ENSG00000142657	chr1	10458649	10480201	5226	8.08211	0.562795	NO
PROS1	ENSG00000184500	chr3	93591881	93692910	5627	8.07614	1.07604	NO
TRAPPC1	ENSG00000170043	chr17	7833663	7835441	58485	8.07038	0.572118	NO
ROCK1	ENSG00000067900	chr18	18526867	18691812	6093	8.06797	0.512613	NO
RPS20	ENSG00000008988	chr8	56979854	56987069	6224	8.06747	1.16708	NO
HNRNPA1	ENSG00000135486	chr12	54673977	54680872	3178	8.05605	1.15631	NO
SCLT1	ENSG00000151466	chr4	129786076	130014764	132320	8.05331	0.68619	NO
NGFRAP1	ENSG00000166681	chrX	102631268	102633005	27018	8.03954	0.802014	NO
RAB37	ENSG00000172794	chr17	72666717	72743474	326624	8.03896	0.722692	NO
ARPC3	ENSG00000111229	chr12	110872630	110888227	10094	8.03611	0.642636	NO
RBM39	ENSG00000131051	chr20	34291531	34330234	9584	8.03328	0.652192	NO
ACTR3	ENSG00000115091	chr2	114647537	114720173	10096	8.03268	0.735388	NO
ROCK2	ENSG00000134318	chr2	11319887	11488456	9475	8.03159	0.678222	NO
MAP1LC3B	ENSG00000140941	chr16	87417601	87438385	81631	8.03055	0.486388	NO
PLA2G12A	ENSG00000123739	chr4	110631145	110651233	81579	8.02951	0.52342	NO
HIST1H2BK	ENSG00000197903	chr6	27106073	27114619	85236	8.02211	0.641753	YES
RNF11	ENSG00000123091	chr1	51701943	51739127	26994	8.01819	0.892101	NO
THOC2	ENSG00000125676	chrX	122734412	122866906	57187	8.01804	0.354448	NO
CDK2AP1	ENSG00000111328	chr12	123745528	123756881	8099	8.01105	0.587771	NO
RPS4X	ENSG00000198034	chrX	71475529	71497150	6191	8.01022	1.27065	NO
POLR2E	ENSG00000099817	chr19	1086594	1095598	5434	8.01014	0.571526	NO
RAB32	ENSG00000118508	chr6	146864829	146876101	10981	8.00485	0.454023	NO
PTPRC	ENSG00000081237	chr1	198607801	198726545	5788	8.00197	2.04517	NO
STK24	ENSG00000102572	chr13	99102455	99230194	8428	7.99889	0.796003	NO
PGK1	ENSG00000102144	chrX	77320685	77384793	5230	7.99884	0.525754	NO
MEIS1	ENSG00000143995	chr2	66660584	66801001	4211	7.9988	0.693992	NO
TPP1	ENSG00000166340	chr11	6634000	6640692	1200	7.99628	0.811954	NO
NDUFA4	ENSG00000189043	chr7	10971578	10979883	4697	7.99573	0.674555	NO
RABAC1	ENSG00000105404	chr19	42460833	42463542	10567	7.99046	0.601174	NO
ISCU	ENSG00000136003	chr12	108956358	108963160	23479	7.98973	0.443704	NO
COTL1	ENSG00000103187	chr16	84599200	84651683	23406	7.98863	0.549611	NO
GLUL	ENSG00000135821	chr1	182350839	182361341	2752	7.97904	0.806494	NO
YWHAH	ENSG00000128245	chr22	32340447	32353590	7533	7.97803	0.562389	NO
RPL27	ENSG00000131469	chr17	41150290	41154976	6155	7.97182	1.35596	NO
PDIA3	ENSG00000167004	chr15	44038590	44065477	2923	7.954	0.687189	NO
PPIA	ENSG00000196262	chr7	44836279	44864163	5478	7.94013	0.533441	NO
DEK	ENSG00000124795	chr6	18224099	18265054	7913	7.93896	0.515394	NO
SEPT11	ENSG00000138758	chr4	77870856	77961537	55752	7.93721	0.499584	NO
RPL32	ENSG00000144713	chr3	12875984	12883087	6161	7.9339	1.38735	NO
UXS1	ENSG00000115652	chr2	106709759	106810795	80146	7.92869	0.56879	NO
CORO1C	ENSG00000110880	chr12	109038885	109125372	23603	7.92505	0.673326	NO
GMFG	ENSG00000130755	chr19	39818993	39833012	9535	7.92498	0.804365	NO
TTC7B	ENSG00000165914	chr14	91006932	91282823	145567	7.91482	1.07292	NO
RTN3	ENSG00000133318	chr11	63448918	63527363	10313	7.9148	0.443295	NO
RPL14	ENSG00000188846	chr3	40498783	40503861	9045	7.91196	1.29317	NO
RPL18	ENSG00000063177	chr19	49118585	49122793	6141	7.91007	1.41049	NO
ANKRD28	ENSG00000206560	chr3	15708743	15901278	23243	7.90978	1.12649	NO
PPP1R12A	ENSG00000058272	chr12	80167343	80329240	4659	7.90785	0.355757	NO
VAPA	ENSG00000101558	chr18	9913999	9960018	9218	7.90262	0.40249	NO
RPL27A	ENSG00000166441	chr11	8703958	8736306	6157	7.90193	1.24054	NO
RPS8	ENSG00000142937	chr1	45240923	45244451	6202	7.90092	1.36976	NO
IVNS1ABP	ENSG00000116679	chr1	185265520	185286461	10625	7.88732	0.830406	NO
ELOVL7	ENSG00000164181	chr5	60047618	60140216	79993	7.88614	0.799131	NO
MAP4K5	ENSG00000012983	chr14	50885219	51027844	11183	7.87825	0.470388	NO
SNHG6	ENSG00000245910	chr8	67833919	67838633	641638	7.87581	0.855705	NO
FAXDC2	ENSG00000170271	chr5	154198051	154238812	10826	7.87497	0.656888	NO
DNM3	ENSG00000197959	chr1	171810621	172387606	26052	7.87491	0.612121	NO
SDCBP	ENSG00000137575	chr8	59465483	59495419	6386	7.87352	0.712652	NO
PSTPIP2	ENSG00000152229	chr18	43563502	43652238	9050	7.87241	0.51856	NO
CLEC1B	ENSG00000165682	chr12	10138241	10166023	51266	7.87182	0.710652	YES
NENF	ENSG00000117691	chr1	212606229	212619714	29937	7.8699	0.737741	NO
EIF5	ENSG00000100664	chr14	103799881	103811362	1983	7.86818	0.490089	NO
DAZAP2	ENSG00000183283	chr12	51632076	51665146	9802	7.86283	0.486197	NO
CTSW	ENSG00000172543	chr11	65647280	65651212	1521	7.86153	0.867622	NO
BEND2	ENSG00000177324	chrX	18181051	18239024	139105	7.86102	0.60539	NO
HGD	ENSG00000113924	chr3	120347020	120401418	3081	7.86017	0.649919	NO
SRGN	ENSG00000122862	chr10	70847862	70864567	5552	7.84409	0.438274	YES
KMT2E	ENSG00000005483	chr7	104654626	104754808	55904	7.84253	0.516681	NO
AMD1	ENSG00000123505	chr6	111195973	111216916	262	7.84161	0.718273	NO
FAM63A	ENSG00000143409	chr1	150969025	150980851	55793	7.84011	0.667894	NO
PYGB	ENSG00000100994	chr20	25228705	25278650	5834	7.83757	1.18957	NO
RGS6	ENSG00000182732	chr14	72399156	73030654	9628	7.82713	0.558026	NO
SPPL3	ENSG00000157837	chr12	121200313	121342174	121665	7.82495	0.640491	NO
SMAD2	ENSG00000175387	chr18	45357922	45457515	4087	7.81122	0.602694	NO
CERS2	ENSG00000143418	chr1	150933059	150947479	29956	7.80981	0.698483	NO
PRKAR1A	ENSG00000108946	chr17	66507921	66547460	5573	7.80964	0.904558	NO
MAP2K3	ENSG00000034152	chr17	21187984	21218552	5606	7.80739	0.764429	NO
UBE2E3	ENSG00000170035	chr2	181831975	181941312	10477	7.80436	0.474072	NO
LDLRAP1	ENSG00000157978	chr1	25870071	25895377	26119	7.80173	0.820409	NO
FHL1	ENSG00000022267	chrX	135229559	135293518	2273	7.80101	0.844321	YES
PRRC2C	ENSG00000117523	chr1	171454651	171562650	23215	7.79514	0.58367	NO
FLII	ENSG00000177731	chr17	18148150	18162230	2314	7.79497	0.751253	NO
VPS28	ENSG00000160948	chr8	145649000	145653931	51160	7.79366	0.474343	NO
GRB14	ENSG00000115290	chr2	165349322	165478358	2888	7.78819	0.773659	NO
AZIN1	ENSG00000155096	chr8	103838585	103906092	51582	7.78352	0.864461	NO
EIF4G3	ENSG00000075151	chr1	21132963	21503377	8672	7.7823	0.595576	NO
FYN	ENSG00000010810	chr6	111981535	112194655	2534	7.78191	0.730408	NO
MCTP1	ENSG00000175471	chr5	94039446	94620279	79772	7.77826	0.758578	NO
BTK	ENSG00000010671	chrX	100604435	100641183	695	7.77704	0.662433	NO
GNB5	ENSG00000069966	chr15	52413117	52483566	10681	7.77674	0.747446	NO
SVIP	ENSG00000198168	chr11	22835345	22851845	258010	7.77326	0.745385	NO
FKBP8	ENSG00000105701	chr19	18642561	18654887	23770	7.76967	0.890665	NO
CALD1	ENSG00000122786	chr7	134429003	134655479	800	7.76761	0.709204	NO
STOM	ENSG00000148175	chr9	124101355	124132531	2040	7.76731	0.598383	NO
DIAPH1	ENSG00000131504	chr5	140894583	140998622	1729	7.75715	0.9298	NO
CDC14B	ENSG00000081377	chr9	99252523	99382112	8555	7.75592	0.815797	NO
SERINC3	ENSG00000132824	chr20	43124862	43150750	10955	7.75571	0.480458	NO
GUCY1A3	ENSG00000164116	chr4	156587863	156653501	2982	7.75061	0.756779	NO
ASAP1	ENSG00000153317	chr8	131064353	131455906	50807	7.74034	0.67325	NO
GNB1	ENSG00000078369	chr1	1716729	1822495	2782	7.73602	0.708156	NO
G3BP2	ENSG00000138757	chr4	76567966	76649709	9908	7.73415	0.640956	NO
CD47	ENSG00000196776	chr3	107762145	107809872	961	7.73372	0.443398	NO
SEPT6	ENSG00000125354	chrX	118749687	118827333	23157	7.73168	0.513874	NO
LDHB	ENSG00000111716	chr12	21788276	21910791	3945	7.72941	0.806317	NO
TXNIP	ENSG00000117289	chr1	145438469	145442635	10628	7.72786	1.30901	NO
CELF2	ENSG00000048740	chr10	11047259	11378674	10659	7.72418	0.580094	NO
COMMD7	ENSG00000149600	chr20	31290493	31331803	149951	7.72383	0.434734	NO
SLMAP	ENSG00000163681	chr3	57741177	57914895	7871	7.71332	0.538232	NO
CYB5R1	ENSG00000159348	chr1	202930997	202936408	51706	7.70677	0.567216	NO
WHAMMP2	ENSG00000248334	chr15	28982729	29002537	440253	7.70499	0.785677	NO
AKIRIN2	ENSG00000135334	chr6	88384790	88411927	55122	7.70183	0.450895	NO
ZFAND1	ENSG00000104231	chr8	82613569	82645138	79752	7.6984	0.667761	NO
RPL37	ENSG00000145592	chr5	40825364	40835437	6167	7.69833	1.38246	NO
TBC1D15	ENSG00000121749	chr12	72233487	72320629	64786	7.6977	0.698989	NO
RPSA	ENSG00000168028	chr3	39448180	39454033	3921	7.69559	1.24482	NO
RPS7	ENSG00000171863	chr2	3622795	3628509	6201	7.69535	1.28682	NO
PARD3	ENSG00000148498	chr10	34398488	35104253	56288	7.69244	0.623922	NO
CHD1L	ENSG00000131778	chr1	146714291	146767443	9557	7.67834	0.485578	NO
RAB6A	ENSG00000175582	chr11	73386683	73472182	5870	7.67811	0.825505	NO
ATP2A3	ENSG00000074370	chr17	3827169	3867736	489	7.67752	1.3218	YES
PTPRA	ENSG00000132670	chr20	2844830	3019722	5786	7.67685	0.468896	NO
PPP6R1	ENSG00000105063	chr19	55741148	55770363	22870	7.67338	1.07409	NO
LRBA	ENSG00000198589	chr4	151185594	151936879	987	7.67016	1.05166	NO
GLTSCR2	ENSG00000105373	chr19	48248779	48260315	29997	7.66983	1.24817	NO
ATP5L	ENSG00000167283	chr11	118271869	118302211	10632	7.66696	0.77557	NO
CMTM5	ENSG00000166091	chr14	23846017	23848981	116173	7.66672	0.694708	NO
TRIM58	ENSG00000162722	chr1	248020501	248041507	25893	7.66215	0.728485	NO
GSAP	ENSG00000186088	chr7	76940068	77045717	54103	7.6583	0.544175	NO
COX4I1	ENSG00000131143	chr16	85832239	85840650	1327	7.65515	0.733763	NO
C7orf73	ENSG00000243317	chr7	135347244	135378166	647087	7.65434	0.785873	NO
RNF130	ENSG00000113269	chr5	179338651	179499118	55819	7.63445	0.624077	NO
C6orf62	ENSG00000112308	chr6	24705089	24721064	81688	7.63276	0.697962	NO
CNST	ENSG00000162852	chr1	246729746	246831886	163882	7.63152	0.851247	NO
ARMC8	ENSG00000114098	chr3	137906109	138017231	25852	7.6298	0.670059	NO
COPA	ENSG00000122218	chr1	160259063	160313190	1314	7.62197	0.942896	NO
YPEL5	ENSG00000119801	chr2	30369807	30383399	51646	7.62153	0.642926	NO
RPL8	ENSG00000161016	chr8	146015150	146017972	6132	7.61953	1.19346	NO
PVALB	ENSG00000100362	chr22	37196728	37215523	5816	7.61726	1.22424	NO
YWHAB	ENSG00000166913	chr20	43514317	43537173	7529	7.61351	0.71695	NO
CRAT	ENSG00000095321	chr9	131857089	131873468	1384	7.61228	0.849415	NO
NTAN1	ENSG00000157045	chr16	15131710	15149921	123803	7.61202	0.520324	NO
WIPF1	ENSG00000115935	chr2	175424300	175547644	7456	7.61031	0.561392	YES
CDC42SE2	ENSG00000158985	chr5	130581186	130734140	56990	7.60453	0.677861	NO
MAP4K2	ENSG00000168067	chr11	64556290	64570713	5871	7.60444	0.758376	NO
GTF3C6	ENSG00000155115	chr6	111279763	111289093	112495	7.60394	0.571776	NO
ITFG1	ENSG00000129636	chr16	47188298	47498060	81533	7.60224	0.599022	NO
ANXA7	ENSG00000138279	chr10	75134859	75173834	310	7.59553	0.586155	NO
TMEM106C	ENSG00000134291	chr12	48357352	48362661	79022	7.59455	0.768051	NO
RPL37A	ENSG00000197756	chr2	217362912	217443903	6168	7.59294	1.37333	NO
PTK2	ENSG00000169398	chr8	141667999	142012315	5747	7.58744	0.826629	NO
UGP2	ENSG00000169764	chr2	64068074	64118696	7360	7.58549	0.486032	NO
NPM1	ENSG00000181163	chr5	170814120	170838141	4869	7.57939	1.21501	NO
KIF5B	ENSG00000170759	chr10	32297938	32345359	3799	7.56694	0.417493	NO
SEC14L1	ENSG00000129657	chr17	75082798	75213179	6397	7.56563	0.489258	NO
PHF20L1	ENSG00000129292	chr8	133787618	133861052	51105	7.56552	0.420982	NO
ZFAND6	ENSG00000086666	chr15	80351910	80430735	54469	7.56326	0.506865	NO
YWHAQ	ENSG00000134308	chr2	9724101	9771143	10971	7.56266	0.615799	NO
P2RX1	ENSG00000108405	chr17	3799886	3819794	5023	7.56169	0.746707	NO
UTRN	ENSG00000152818	chr6	144606837	145174170	7402	7.5579	0.874738	NO
RPS29	ENSG00000213741	chr14	50043390	50065408	6235	7.55545	1.43818	NO
CUX1	ENSG00000257923	chr7	101458959	101927249	1523	7.55496	0.695595	NO
PADI4	ENSG00000159339	chr1	17634690	17690499	23569	7.54751	1.16886	NO
RALY	ENSG00000125970	chr20	32581452	32696114	22913	7.54596	0.390565	NO
RPL24	ENSG00000114391	chr3	101399935	101405626	6152	7.54584	1.33159	NO
MADD	ENSG00000110514	chr11	47290712	47351582	8567	7.54582	1.07203	NO
MATR3	ENSG00000015479	chr5	138609441	138667360	9782	7.54194	0.516576	NO
RPL36	ENSG00000130255	chr19	5674958	5691887	25873	7.53932	1.36213	NO
PTPN6	ENSG00000111679	chr12	7055631	7070479	5777	7.53114	1.02649	NO
GUK1	ENSG00000143774	chr1	228327663	228336685	2987	7.52555	0.536043	NO
PCMT1	ENSG00000120265	chr6	150070579	150132556	5110	7.52505	0.459022	NO
SELT	ENSG00000198843	chr3	150320662	150348222	51714	7.5245	0.565969	NO
OSBPL8	ENSG00000091039	chr12	76745577	76953589	114882	7.52179	0.55974	NO
DCTN2	ENSG00000175203	chr12	57923885	57941114	10540	7.51931	0.510545	NO
ZFAS1	ENSG00000177410	chr20	47894715	47905797	441951	7.51919	0.754323	NO
SNX6	ENSG00000129515	chr14	35030300	35099389	58533	7.51664	0.42775	NO
PRMT2	ENSG00000160310	chr21	48055079	48085036	3275	7.51307	0.427612	NO
EEF1B2	ENSG00000114942	chr2	207024309	207027652	1933	7.51281	1.18876	NO
RDH11	ENSG00000072042	chr14	68143518	68162531	51109	7.51238	0.668626	NO
HDAC5	ENSG00000108840	chr17	42154114	42201070	10014	7.51205	0.571026	NO
UBA7	ENSG00000182179	chr3	49842640	49851379	7318	7.50928	0.431153	NO
RAB8A	ENSG00000167461	chr19	16222439	16245044	4218	7.50624	0.412008	NO
MAF1	ENSG00000179632	chr8	145159402	145162514	84232	7.49819	0.543185	NO
UIMC1	ENSG00000087206	chr5	176332006	176449634	51720	7.49537	0.420406	NO
NT5M	ENSG00000205309	chr17	17206649	17250977	56953	7.49497	0.75061	NO
NAP1L4	ENSG00000205531	chr11	2965667	3013607	4676	7.49266	0.652297	NO
ALOX12	ENSG00000108839	chr17	6899384	6914055	239	7.48469	0.776818	YES
HSP90AA1	ENSG00000080824	chr14	102547075	102606036	3320	7.48337	0.712544	NO
STAT3	ENSG00000168610	chr17	40465342	40540586	6774	7.47994	0.652126	NO
ERBB2IP	ENSG00000112851	chr5	65222303	65378377	55914	7.47955	0.704315	NO
ANP32B	ENSG00000136938	chr9	100745643	100778225	10541	7.47872	0.549272	NO
PSMD2	ENSG00000175166	chr3	184016497	184026842	5708	7.47352	0.644871	NO
ABTB1	ENSG00000114626	chr3	127391778	127399768	80325	7.46926	0.728453	NO
CAPNS1	ENSG00000126247	chr19	36630477	36641255	826	7.46547	0.592623	NO
COX6B1	ENSG00000126267	chr19	36139125	36149763	1340	7.46396	0.761631	NO
LIPA	ENSG00000107798	chr10	90973326	91174314	3988	7.46239	1.01348	NO
PRDX5	ENSG00000126432	chr11	64085560	64089283	25824	7.45756	0.592977	NO
CMTM6	ENSG00000091317	chr3	32522804	32544900	54918	7.45682	0.639821	NO
GLA	ENSG00000102393	chrX	100652791	100662913	2717	7.45646	0.804257	NO
RPS15	ENSG00000115268	chr19	1438358	1440583	6209	7.45092	1.21355	NO
STK4	ENSG00000101109	chr20	43595115	43708600	6789	7.44651	0.460615	NO
RPL23A	ENSG00000198242	chr17	27046411	27051377	6147	7.44576	1.35016	NO
LYPLAL1	ENSG00000143353	chr1	219347186	219386207	127018	7.4427	0.472589	NO
TMOD3	ENSG00000138594	chr15	52121825	52239492	112268148	7.44238	0.448153	NO
GP9	ENSG00000169704	chr3	128779610	128781249	2815	7.44037	0.698292	YES
RPL28	ENSG00000108107	chr19	55896713	55914612	6158	7.43484	1.26055	NO
CCNI	ENSG00000118816	chr4	77968311	77997158	10983	7.43353	0.622624	NO
AKAP9	ENSG00000127914	chr7	91570181	91739987	10142	7.43088	0.902093	NO
VCP	ENSG00000165280	chr9	35056061	35073246	7415	7.42364	0.73056	NO
CTNNAL1	ENSG00000119326	chr9	111704851	111775809	8727	7.42093	0.588504	NO
HSPA8	ENSG00000109971	chr11	122928197	122933938	3312	7.42004	1.13446	NO
BECN1	ENSG00000126581	chr17	40962152	40985367	8678	7.41996	0.64183	NO
TM6SF1	ENSG00000136404	chr15	83776159	83813606	53346	7.41839	0.548205	NO
ABI1	ENSG00000136754	chr10	27035522	27150016	10006	7.41688	0.6547	NO
LGALS12	ENSG00000133317	chr11	63273556	63284246	85329	7.41619	0.559558	NO
IGF2BP3	ENSG00000136231	chr7	23349828	23510086	10643	7.41168	0.694594	NO
DOK2	ENSG00000147443	chr8	21766384	21771371	9046	7.4102	0.541925	NO
SMARCA2	ENSG00000080503	chr9	2015342	2193624	6595	7.40818	0.771462	NO
WIPI1	ENSG00000070540	chr17	66417089	66453654	55062	7.4011	0.599312	NO
UBE2K	ENSG00000078140	chr4	39699664	39784412	3093	7.39719	0.596777	NO
CCNY	ENSG00000108100	chr10	35535953	35860852	219771	7.39492	0.807021	NO
ABLIM3	ENSG00000173210	chr5	148521046	148640105	22885	7.39465	0.844815	NO
PRKAR1B	ENSG00000188191	chr7	588834	767287	5575	7.38837	0.85456	NO
DNMT1	ENSG00000130816	chr19	10244021	10341962	1786	7.38524	0.572573	NO
PRUNE	ENSG00000143363	chr1	150980896	151008189	58497	7.38468	0.791265	NO
RPS15A	ENSG00000134419	chr16	18792617	18801705	6210	7.37945	1.22492	NO
NDUFA1	ENSG00000125356	chrX	119005450	119010625	4694	7.37819	0.806001	NO
FBXO9	ENSG00000112146	chr6	52916789	52965671	26268	7.37542	0.460759	NO
UBL5	ENSG00000198258	chr19	9938568	9940791	59286	7.3714	0.748228	NO
LEPR	ENSG00000116678	chr1	65886248	66107242	3953	7.36729	0.958972	NO
GNLY	ENSG00000115523	chr2	85912298	85925977	10578	7.36471	1.75254	NO
SEMA4D	ENSG00000187764	chr9	91975702	92113045	10507	7.35739	0.486694	NO
WRNIP1	ENSG00000124535	chr6	2765648	2787186	56897	7.35324	0.629451	NO
RTN4	ENSG00000115310	chr2	55199325	55339757	57142	7.3515	0.514587	NO
TMEM66	ENSG00000133872	chr8	29920528	29940723	51669	7.35033	0.715398	NO
DNM1L	ENSG00000087470	chr12	32832134	32898486	10059	7.34821	0.727563	NO
ATP6AP2	ENSG00000182220	chrX	40440146	40465889	10159	7.34396	0.750632	NO
BRK1	ENSG00000254999	chr3	10157276	10168874	55845	7.34296	0.508881	NO
RPL6	ENSG00000089009	chr12	112842994	112856642	6128	7.34243	1.24316	NO
SLC35D2	ENSG00000130958	chr9	99082988	99145992	11046	7.34084	0.552984	NO
STX7	ENSG00000079950	chr6	132767006	132834337	8417	7.34044	0.560697	NO
C2orf88	ENSG00000187699	chr2	190744335	191068210	84281	7.33521	0.481808	YES
CIRBP	ENSG00000099622	chr19	1259384	1274879	1153	7.33452	0.54134	NO
LRMP	ENSG00000118308	chr12	25173936	25261268	4033	7.33422	0.433209	NO
HIST1H2BC	ENSG00000180596	chr6	26115101	26124154	8347	7.33209	0.676807	YES
SERPINB6	ENSG00000124570	chr6	2948393	2972090	5269	7.33151	0.586204	NO
HNRNPC	ENSG00000092199	chr14	21677295	21737653	3183	7.32909	0.458563	NO
PCMTD1	ENSG00000168300	chr8	52730140	52811735	115294	7.32554	0.46482	NO
GPI	ENSG00000105220	chr19	34850385	34893061	2821	7.3227	0.5703	NO
MAPRE2	ENSG00000166974	chr18	32556892	32723434	10982	7.32106	0.607643	NO
HIGD1A	ENSG00000181061	chr3	42798669	42846023	25994	7.31509	0.477754	NO
CDKN2D	ENSG00000129355	chr19	10677138	10679735	1032	7.30676	0.609423	YES
YIF1B	ENSG00000167645	chr19	38795753	38807913	90522	7.30255	0.585723	NO
UBE2Q2	ENSG00000140367	chr15	76135622	76193419	92912	7.29861	0.626763	NO
RPL38	ENSG00000172809	chr17	72199721	72206794	6169	7.29685	1.35032	NO
ATP6V1E1	ENSG00000131100	chr22	18074902	18111584	529	7.29306	0.362762	NO
MAP3K5	ENSG00000197442	chr6	136878185	137113656	4217	7.28253	0.653383	NO
C4orf3	ENSG00000164096	chr4	120218207	120225600	401152	7.28202	0.611461	NO
TBXAS1	ENSG00000059377	chr7	139476850	139720125	6916	7.28054	0.551363	NO
CCNG1	ENSG00000113328	chr5	162864575	162873157	900	7.28036	0.696952	NO
CHD9	ENSG00000177200	chr16	53088945	53363062	80205	7.27929	0.589049	NO
NAPA	ENSG00000105402	chr19	47990894	48018497	8775	7.27616	0.499139	NO
ARHGAP21	ENSG00000107863	chr10	24872538	25012597	57584	7.27167	0.81836	NO
POLR3G	ENSG00000113356	chr5	89767565	89810370	10622	7.26661	0.884503	NO
RPS5	ENSG00000083845	chr19	58897767	58906173	6193	7.26585	1.35501	NO
ARF5	ENSG00000004059	chr7	127228399	127231759	381	7.26548	0.528149	NO
PPP1R14A	ENSG00000167641	chr19	38741877	38747231	94274	7.26532	0.924642	NO
FAU	ENSG00000149806	chr11	64888100	64889945	2197	7.25945	1.1066	NO
BMP6	ENSG00000153162	chr6	7727030	7881655	654	7.25933	0.912079	NO
POLR2G	ENSG00000168002	chr11	62529016	62534182	5436	7.25794	0.531897	NO
FAH	ENSG00000103876	chr15	80444832	80479288	2184	7.25776	0.676803	NO
CORO1A	ENSG00000102879	chr16	30194148	30200397	11151	7.25219	1.19317	NO
ARL8B	ENSG00000134108	chr3	5163905	5222596	55207	7.25202	0.565176	NO
UBE2D3	ENSG00000109332	chr4	103715540	103790053	7323	7.24777	0.583982	NO
GAS2L1	ENSG00000185340	chr22	29702572	29708774	10634	7.24495	0.900356	NO
SECISBP2	ENSG00000187742	chr9	91933421	91974557	79048	7.24376	0.764928	NO
RPS21	ENSG00000171858	chr20	60962172	60963576	6227	7.24274	1.46433	NO
SRP14	ENSG00000140319	chr15	40327940	40331389	6727	7.24057	0.621894	NO
KCTD20	ENSG00000112078	chr6	36410544	36458920	222658	7.23964	0.767518	NO
DERA	ENSG00000023697	chr12	16064106	16190220	51071	7.23728	0.596912	NO
EIF3J	ENSG00000104131	chr15	44829255	44855227	8669	7.23416	0.725827	NO
CLIP1	ENSG00000130779	chr12	122755979	122907179	6249	7.22625	0.653221	NO
ST7	ENSG00000004866	chr7	116593292	116870157	93655	7.22625	0.698921	NO
STK40	ENSG00000196182	chr1	36805225	36851497	83931	7.22599	1.00371	NO
ASAP2	ENSG00000151693	chr2	9346894	9545812	8853	7.22561	0.593504	NO
HMGN1	ENSG00000205581	chr21	40714241	40721573	3150	7.22031	0.436281	NO
LEPROT	ENSG00000213625	chr1	65886270	65901690	54741	7.21836	0.544605	NO
MFF	ENSG00000168958	chr2	228189867	228222550	56947	7.21657	0.393915	NO
OPA1	ENSG00000198836	chr3	193310933	193415612	4976	7.21651	0.43716	NO
C10orf54	ENSG00000107738	chr10	73507316	73533255	64115	7.21457	0.8032	NO
HSBP1	ENSG00000230989	chr16	83841448	83853342	3281	7.2129	0.782662	NO
GDI1	ENSG00000203879	chrX	153665266	153671814	2664	7.20836	0.906585	NO
USP33	ENSG00000077254	chr1	78161672	78225537	23032	7.20808	0.550195	NO
SLC44A1	ENSG00000070214	chr9	108006903	108201452	23446	7.20796	0.969215	NO
PSMA7	ENSG00000101182	chr20	60711791	60718496	5688	7.2074	0.783297	NO
ATP5B	ENSG00000110955	chr12	57031959	57039798	506	7.20206	0.836344	NO
RPS24	ENSG00000138326	chr10	79793518	79816570	6229	7.20047	1.42498	NO
PSME1	ENSG00000092010	chr14	24605367	24608176	5720	7.20045	1.0825	NO
HIST1H2BJ	ENSG00000124635	chr6	27093676	27100541	8970	7.18911	0.630263	NO
FAM65B	ENSG00000111913	chr6	24797601	25042238	9750	7.18192	0.862551	NO
C15orf26	ENSG00000156206	chr15	81299374	81441516	161502	7.17806	0.67135	NO
ARRB1	ENSG00000137486	chr11	74975226	75062873	408	7.17801	0.591613	NO
SERF2	ENSG00000140264	chr15	44069285	44094787	10169	7.17543	1.09256	NO
BSG	ENSG00000172270	chr19	571297	583493	682	7.16012	0.625793	NO
PTPN18	ENSG00000072135	chr2	131113580	131132982	26469	7.15923	0.396949	NO
MEPCE	ENSG00000146834	chr7	100026413	100031741	56257	7.15848	0.541404	NO
TFPI	ENSG00000003436	chr2	188328957	188430487	7035	7.15796	0.589778	NO
ARHGEF12	ENSG00000196914	chr11	120207787	120360645	23365	7.15539	0.774072	NO
PIK3CB	ENSG00000051382	chr3	138372860	138553780	5291	7.15511	0.836769	NO
TMEM91	ENSG00000142046	chr19	41856816	41889988	641649	7.15276	0.775254	NO
RPL35	ENSG00000136942	chr9	127620159	127624260	11224	7.15159	1.326	NO
KIFC3	ENSG00000140859	chr16	57792129	57896957	3801	7.15124	0.599621	NO
STRN4	ENSG00000090372	chr19	47222764	47250251	29888	7.15083	0.764475	NO
LAPTM5	ENSG00000162511	chr1	31205316	31230667	7805	7.14854	1.00554	YES
FBXW5	ENSG00000159069	chr9	139834887	139839148	54461	7.14761	0.756939	NO
PSMB8	ENSG00000204264	chr6	32808494	32812480	5696	7.142	0.463605	NO
VIL1	ENSG00000127831	chr2	219283815	219318018	7429	7.13673	0.921842	NO
UBE2J1	ENSG00000198833	chr6	90036344	90062567	51465	7.13638	0.601493	NO
EFHC2	ENSG00000183690	chrX	44007128	44202918	80258	7.13453	0.723693	NO
RSF1	ENSG00000048649	chr11	77371041	77532063	51773	7.13248	0.701327	NO
RPS28	ENSG00000233927	chr19	8386042	8388224	6234	7.13145	1.28077	NO
VAMP7	ENSG00000124333	chrX	155110956	155173433	6845	7.12906	0.785038	NO
GRK6	ENSG00000198055	chr5	176830205	176869902	2870	7.12617	0.85972	NO
PSIP1	ENSG00000164985	chr9	15464064	15511017	11168	7.12333	0.506264	NO
SLC2A3	ENSG00000059804	chr12	8071826	8088871	6515	7.11931	0.678865	YES
HMG20B	ENSG00000064961	chr19	3572775	3579086	10362	7.10693	0.557006	NO
RPS16	ENSG00000105193	chr19	39923847	39926588	6217	7.09602	1.32603	NO
C11orf58	ENSG00000110696	chr11	16634679	16778428	10944	7.09424	0.372052	NO
MEF2C	ENSG00000081189	chr5	88013975	88199922	4208	7.08974	0.587864	NO
RPS26	ENSG00000197728	chr12	56435637	56438116	6231	7.07599	1.39839	NO
RAB27B	ENSG00000041353	chr18	52385091	52562747	5874	7.07473	0.588482	NO
P4HB	ENSG00000185624	chr17	79801035	79818570	5034	7.06963	0.891995	NO
CCDC53	ENSG00000120860	chr12	102406705	102455927	51019	7.06793	0.525176	NO
STAG2	ENSG00000101972	chrX	123094062	123556514	10735	7.06679	0.620614	NO
SEC62	ENSG00000008952	chr3	169684423	169716161	7095	7.06268	0.6895	NO
TMSB10	ENSG00000034510	chr2	85132749	85133795	9168	7.06251	1.30029	NO
CHD2	ENSG00000173575	chr15	93426526	93571237	1106	7.06062	0.698036	NO
WHAMMP3	ENSG00000187667	chr15	23187728	23208737	339005	7.05943	0.604488	NO
PDLIM7	ENSG00000196923	chr5	176910395	176924607	9260	7.05771	0.675609	NO
NOMO1	ENSG00000103512	chr16	14927538	14990017	23420	7.05685	0.904482	NO
MICU1	ENSG00000107745	chr10	74127098	74385899	10367	7.05418	0.470312	NO
UBXN4	ENSG00000144224	chr2	136499189	136542625	23190	7.05307	0.555313	NO
CCNDBP1	ENSG00000166946	chr15	43477316	43487396	23582	7.0505	0.63525	NO
RPL41	ENSG00000229117	chr12	56510370	56511727	6171	7.04818	0.973417	NO
TAOK1	ENSG00000160551	chr17	27717482	27878922	57551	7.04739	0.722295	NO
VEPH1	ENSG00000197415	chr3	156977531	157251408	79674	7.04664	0.6678	NO
CAST	ENSG00000153113	chr5	95860971	96115299	831	7.04119	0.668819	NO
ACADVL	ENSG00000072778	chr17	7120444	7128592	37	7.03989	0.76117	NO
UBXN11	ENSG00000158062	chr1	26607819	26644854	91544	7.03743	0.809297	NO
CD82	ENSG00000085117	chr11	44585977	44641913	3732	7.03564	0.664017	NO
UBE2H	ENSG00000186591	chr7	129470572	129592789	7328	7.03513	0.583162	NO
INSIG1	ENSG00000186480	chr7	155089486	155101945	3638	7.03064	0.808357	NO
ACTR3B	ENSG00000133627	chr7	152456834	152552463	57180	7.02883	0.613625	NO
CCDC18	ENSG00000122483	chr1	93645476	93744287	343099	7.02715	0.66125	NO
ATP5J	ENSG00000154723	chr21	27088815	27107984	522	7.02692	0.586636	NO
STXBP3	ENSG00000116266	chr1	109289296	109352148	6814	7.02402	0.621201	NO
PPP1CA	ENSG00000172531	chr11	67165654	67188654	5499	7.01975	0.716815	NO
SF3B1	ENSG00000115524	chr2	198254508	198299815	23451	7.0162	1.24172	NO
UBAC2	ENSG00000134882	chr13	99853028	100038688	337867	7.01142	0.51569	NO
SDHA	ENSG00000073578	chr5	218356	256815	6389	7.00956	0.606596	NO
RAB10	ENSG00000084733	chr2	26256976	26360323	10890	7.00551	0.405612	NO
CD226	ENSG00000150637	chr18	67498394	67629039	10666	7.00452	0.737529	YES
USP47	ENSG00000170242	chr11	11862970	11980870	55031	7.00426	0.733339	NO
BCR	ENSG00000186716	chr22	23521891	23660224	613	7.00037	0.840098	NO
KIFAP3	ENSG00000075945	chr1	169890467	170054349	22920	6.9968	0.645076	NO
AIF1	ENSG00000204472	chr6	31582961	31584798	199	6.98705	1.25967	NO
NRBP1	ENSG00000115216	chr2	27650657	27665126	29959	6.9864	0.80038	NO
ACP1	ENSG00000143727	chr2	264140	278283	52	6.98484	0.450986	NO
CRYL1	ENSG00000165475	chr13	20977806	21099996	51084	6.98369	0.536858	NO
ARHGAP6	ENSG00000047648	chrX	11136239	11683821	395	6.98281	0.6446	NO
RHOBTB1	ENSG00000072422	chr10	62629196	62761198	9886	6.97857	0.692046	NO
LIMS3L	ENSG00000257207	chr2	111160511	111230652	NA	6.97836	2.56898	NO
HSP90AB1	ENSG00000096384	chr6	44214824	44221620	3326	6.97749	1.16857	NO
JTB	ENSG00000143543	chr1	153946745	153950164	10899	6.9739	0.4802	NO
NAE1	ENSG00000159593	chr16	66836778	66907159	8883	6.9736	0.458131	NO
PEAR1	ENSG00000187800	chr1	156863490	156886226	375033	6.97145	1.2586	NO
PPDPF	ENSG00000125534	chr20	62152077	62153559	79144	6.96802	0.805947	YES
CDC16	ENSG00000130177	chr13	115000362	115038198	8881	6.96703	0.552667	NO
TXN	ENSG00000136810	chr9	113006091	113018920	7295	6.96437	0.640308	NO
EHD3	ENSG00000013016	chr2	31456880	31492313	30845	6.96209	1.14125	NO
BICD2	ENSG00000185963	chr9	95473645	95527094	23299	6.96155	1.04384	NO
LGALSL	ENSG00000119862	chr2	64681103	64688515	29094	6.95912	0.574347	NO
RBBP4	ENSG00000162521	chr1	33116743	33151812	5928	6.95693	0.672997	NO
ADAM9	ENSG00000168615	chr8	38854388	38962663	8754	6.95617	0.972557	NO
XRCC5	ENSG00000079246	chr2	216972187	217071026	7520	6.95588	1.08267	NO
PSMC5	ENSG00000087191	chr17	61904512	61909379	5705	6.95403	0.508429	NO
GPCPD1	ENSG00000125772	chr20	5525085	5591672	56261	6.94959	0.577684	NO
PSME2	ENSG00000100911	chr14	24612574	24616779	5721	6.9481	1.26875	NO
GSTK1	ENSG00000197448	chr7	142941186	142967947	373156	6.9462	0.699038	NO
NIN	ENSG00000100503	chr14	51186481	51297839	51199	6.94212	0.725424	NO
DAAM1	ENSG00000100592	chr14	59655364	59838123	23002	6.94139	0.625742	NO
HLA-DRA	ENSG00000204287	chr6	32407619	32412823	3122	6.93678	1.52809	NO
LSM1	ENSG00000175324	chr8	38020839	38034248	27257	6.93585	0.493345	NO
EIF3E	ENSG00000104408	chr8	109213445	109447562	3646	6.93427	1.1847	NO
AES	ENSG00000104964	chr19	3052908	3063105	166	6.93254	0.812586	NO
EEF1D	ENSG00000104529	chr8	144661867	144681711	1936	6.93119	1.13854	NO
ATRX	ENSG00000085224	chrX	76760356	77041702	546	6.92986	0.603098	NO
BTF3	ENSG00000145741	chr5	72794233	72801460	689	6.92529	0.835957	NO
EGF	ENSG00000138798	chr4	110834040	110933422	1950	6.92174	0.926804	NO
TROVE2	ENSG00000116747	chr1	193028552	193060907	6738	6.91823	0.523108	NO
MARCH6	ENSG00000145495	chr5	10353815	10440500	10299	6.91773	0.566187	NO
STRAP	ENSG00000023734	chr12	16035325	16056412	11171	6.91714	0.644343	NO
ANXA1	ENSG00000135046	chr9	75766673	75785309	301	6.91635	1.58644	NO
SMIM5	ENSG00000204323	chr17	73629514	73637484	643008	6.91619	0.669881	NO
PSMB9	ENSG00000240065	chr6	32811913	32827362	5698	6.91547	0.714466	NO
SHARPIN	ENSG00000179526	chr8	145153536	145163027	81858	6.91411	0.568227	NO
RHEB	ENSG00000106615	chr7	151163098	151217206	6009	6.91144	0.437041	NO
CNPY3	ENSG00000137161	chr6	42896938	42907025	10695	6.9052	0.545772	NO
PLXDC2	ENSG00000120594	chr10	20105168	20578785	84898	6.90267	0.70158	NO
VIM	ENSG00000026025	chr10	17270258	17279592	7431	6.90051	1.18793	NO
HNRNPU	ENSG00000153187	chr1	245014468	245027844	3192	6.89972	0.92723	NO
CCDC175	ENSG00000151838	chr14	59971257	60043549	729665	6.89692	0.892537	NO
NCK2	ENSG00000071051	chr2	106361354	106510730	8440	6.89681	0.754332	NO
HLA-DPB1	ENSG00000223865	chr6	33043703	33054978	3115	6.89232	1.0076	NO
ITSN2	ENSG00000198399	chr2	24425733	24583583	50618	6.88903	0.8956	NO
SLC9A3R1	ENSG00000109062	chr17	72744791	72765492	9368	6.88741	0.659752	NO
RAB7A	ENSG00000075785	chr3	128444965	128533639	7879	6.88571	0.51188	NO
SMS	ENSG00000102172	chrX	21958691	22025798	6611	6.88522	0.460156	NO
NCOA1	ENSG00000084676	chr2	24714783	24993571	8648	6.88072	0.583909	NO
NUCB2	ENSG00000070081	chr11	17229700	17371521	4925	6.88003	0.611048	NO
CLCN3	ENSG00000109572	chr4	170533784	170644824	1182	6.87884	0.70676	NO
NDUFA5	ENSG00000128609	chr7	123177051	123198309	4698	6.8776	0.519241	NO
RAP1A	ENSG00000116473	chr1	112084840	112259313	5906	6.87669	0.497721	NO
POC1B	ENSG00000139323	chr12	89813495	89919801	282809	6.875	0.650692	NO
LSP1	ENSG00000130592	chr11	1874200	1913497	4046	6.87262	1.2893	NO
GPR108	ENSG00000125734	chr19	6729925	6737614	56927	6.87052	0.646437	NO
MFSD2B	ENSG00000205639	chr2	24232951	24286191	388931	6.86593	0.696332	YES
DDX11L10	ENSG00000233614	chr16	61553	64093	100287029	6.85959	1.03426	NO
SNX17	ENSG00000115234	chr2	27593389	27599995	9784	6.85661	0.736787	NO
SESTD1	ENSG00000187231	chr2	179966419	180129517	91404	6.85349	0.730473	NO
SLAIN2	ENSG00000109171	chr4	48343339	48428229	57606	6.85347	0.646384	NO
UFD1L	ENSG00000070010	chr22	19437433	19466738	7353	6.85296	0.399052	NO
EIF3F	ENSG00000175390	chr11	7991798	8023409	8665	6.84973	1.15323	NO
PACSIN2	ENSG00000100266	chr22	43231418	43411151	11252	6.84357	0.745915	NO
WRB	ENSG00000182093	chr21	40752170	40800454	7485	6.84235	0.80019	NO
BAZ1A	ENSG00000198604	chr14	35221937	35344853	11177	6.84093	0.684833	NO
SCYL2	ENSG00000136021	chr12	100660918	100735502	55681	6.84072	0.727914	NO
TCEB2	ENSG00000103363	chr16	2821415	2827298	6923	6.83945	0.838378	NO
ACTR2	ENSG00000138071	chr2	65454887	65498387	10097	6.83511	0.717527	NO
IL6ST	ENSG00000134352	chr5	55230923	55290821	3572	6.83434	0.829749	NO
CTR9	ENSG00000198730	chr11	10772534	10801290	9646	6.83266	0.759724	NO
CXCR2P1	ENSG00000229754	chr2	218923878	218930452	3580	6.83233	0.582638	NO
KMT2C	ENSG00000055609	chr7	151832010	152133090	58508	6.83195	0.65124	NO
LUC7L3	ENSG00000108848	chr17	48796905	48833574	51747	6.83166	1.05211	NO
SOD1	ENSG00000142168	chr21	33031935	33041244	6647	6.83117	0.716419	NO
MTDH	ENSG00000147649	chr8	98656407	98740998	92140	6.8289	0.618852	NO
PTCRA	ENSG00000171611	chr6	42883727	42893573	171558	6.82631	0.640862	YES
S100A8	ENSG00000143546	chr1	153362508	153363664	6279	6.82446	1.64319	NO
H2AFZ	ENSG00000164032	chr4	100869243	100871545	3015	6.82286	0.597623	NO
SEPW1	ENSG00000178980	chr19	48281829	48287943	6415	6.81612	0.638642	NO
ATP5A1	ENSG00000152234	chr18	43664110	43684300	498	6.8128	1.2198	NO
SNX2	ENSG00000205302	chr5	122110691	122165803	6643	6.81104	0.995354	NO
PSMD6	ENSG00000163636	chr3	63996225	64009658	9861	6.80946	0.462929	NO
SCP2	ENSG00000116171	chr1	53392901	53517375	6342	6.80943	0.5539	NO
BTN3A2	ENSG00000186470	chr6	26365387	26378546	11118	6.80871	0.571155	NO
RPS9	ENSG00000170889	chr19	54704610	54752862	6203	6.8085	1.2754	NO
HOOK3	ENSG00000168172	chr8	42752075	42885682	84376	6.80614	0.544118	NO
DPYD	ENSG00000188641	chr1	97543299	98386605	1806	6.80444	0.629667	NO
OFD1	ENSG00000046651	chrX	13752832	13787480	8481	6.80371	0.708101	NO
ST3GAL3	ENSG00000126091	chr1	44171495	44396831	6487	6.7945	0.722087	NO
CD151	ENSG00000177697	chr11	832843	839831	977	6.79374	0.864716	NO
TC2N	ENSG00000165929	chr14	92246095	92333880	123036	6.79322	0.77771	NO
TPP2	ENSG00000134900	chr13	103249353	103331521	7174	6.79175	0.486123	NO
RYBP	ENSG00000163602	chr3	72420976	72496069	23429	6.79132	0.59194	NO
SMYD2	ENSG00000143499	chr1	214454445	214510474	56950	6.78979	0.710943	NO
MTMR12	ENSG00000150712	chr5	32227100	32313115	54545	6.78944	0.904513	NO
ACVR1	ENSG00000115170	chr2	158592958	158732374	90	6.7877	0.917336	NO
LARP1B	ENSG00000138709	chr4	128982423	129144086	55132	6.78687	0.738961	NO
SPOCD1	ENSG00000134668	chr1	32256023	32281652	90853	6.78146	0.965754	NO
USP15	ENSG00000135655	chr12	62654119	62811211	9958	6.77987	0.903284	NO
TRIP12	ENSG00000153827	chr2	230628554	230787955	9320	6.77859	0.827088	NO
ARID4B	ENSG00000054267	chr1	235294949	235491534	51742	6.76551	0.909853	NO
USP39	ENSG00000168883	chr2	85829979	85876403	10713	6.76534	0.587135	NO
FRMD4B	ENSG00000114541	chr3	69219141	69591734	23150	6.76498	0.734938	NO
TTC3	ENSG00000182670	chr21	38445526	38575413	7267	6.76003	0.95108	NO
ZC3H7A	ENSG00000122299	chr16	11844442	11891123	29066	6.75936	0.561853	NO
CD55	ENSG00000196352	chr1	207494853	207534311	1604	6.75785	0.501664	NO
ADRBK1	ENSG00000173020	chr11	67033881	67054027	156	6.7557	1.26997	NO
ZCCHC17	ENSG00000121766	chr1	31769842	31837783	51538	6.7541	0.588578	NO
PTTG1IP	ENSG00000183255	chr21	46269500	46293752	754	6.75346	0.432906	NO
TMEM59	ENSG00000116209	chr1	54497347	54519177	9528	6.75107	0.72156	NO
TUBA1B	ENSG00000123416	chr12	49521565	49525180	10376	6.75053	0.564022	NO
ANXA5	ENSG00000164111	chr4	122589110	122618268	308	6.75044	1.21385	NO
TOP1	ENSG00000198900	chr20	39657458	39753127	7150	6.74972	0.606802	NO
EGFL7	ENSG00000172889	chr9	139553308	139567130	51162	6.74568	0.655498	NO
GRB2	ENSG00000177885	chr17	73314157	73401790	2885	6.74196	0.420902	NO
TJP2	ENSG00000119139	chr9	71736209	71870124	9414	6.73969	0.928785	NO
SAV1	ENSG00000151748	chr14	51098776	51135049	60485	6.73899	0.689871	NO
ATP2C1	ENSG00000017260	chr3	130569439	130735556	27032	6.73888	0.819638	NO
WDR44	ENSG00000131725	chrX	117480036	117583924	54521	6.73766	0.735298	NO
SUMO2	ENSG00000188612	chr17	73163408	73179078	6613	6.73729	0.39954	NO
GSTP1	ENSG00000084207	chr11	67351066	67354131	2950	6.73372	1.06809	NO
CCDC91	ENSG00000123106	chr12	28286182	28732883	55297	6.73299	0.573141	NO
CDC42	ENSG00000070831	chr1	22379120	22419437	998	6.7319	0.479878	NO
AMFR	ENSG00000159461	chr16	56395364	56459450	267	6.73086	0.982367	NO
GLRX3	ENSG00000108010	chr10	131934663	131982785	10539	6.73008	0.531236	NO
COX6C	ENSG00000164919	chr8	100885428	100906290	1345	6.72816	0.89497	NO
SSBP2	ENSG00000145687	chr5	80708840	81047616	23635	6.7261	0.63697	NO
TNPO1	ENSG00000083312	chr5	72112139	72212560	3842	6.72519	0.776374	NO
TADA3	ENSG00000171148	chr3	9821544	9834695	10474	6.72265	0.674716	NO
RPL10A	ENSG00000198755	chr6	35436185	35438562	4736	6.72121	1.29649	NO
HCLS1	ENSG00000180353	chr3	121350246	121379774	3059	6.71985	1.21981	NO
UBA1	ENSG00000130985	chrX	47050260	47074527	7317	6.71977	0.670194	NO
SRSF11	ENSG00000116754	chr1	70671365	70718735	9295	6.71486	1.06753	NO
USMG5	ENSG00000173915	chr10	105148798	105156223	84833	6.7146	0.854892	NO
PARVB	ENSG00000188677	chr22	44395091	44568829	29780	6.71458	0.878441	NO
YPEL3	ENSG00000090238	chr16	30103635	30108236	83719	6.71282	0.514654	NO
SHKBP1	ENSG00000160410	chr19	41082757	41097305	92799	6.71244	0.828332	NO
ANXA2	ENSG00000182718	chr15	60639333	60695082	302	6.71124	1.37911	NO
ITGB2	ENSG00000160255	chr21	46305868	46351904	3689	6.70808	1.94392	YES
CARD16	ENSG00000204397	chr11	104912053	104972158	114769	6.70746	0.78166	NO
ATP5C1	ENSG00000165629	chr10	7830092	7849778	509	6.69878	0.735208	NO
SH3KBP1	ENSG00000147010	chrX	19552093	19905719	30011	6.69518	0.765214	NO
PKHD1L1	ENSG00000205038	chr8	110374706	110542559	93035	6.69486	0.656853	NO
EFTUD2	ENSG00000108883	chr17	42927311	42977030	9343	6.69343	0.811543	NO
CCAR1	ENSG00000060339	chr10	70480769	70552134	55749	6.69176	0.60785	NO
SMARCA5	ENSG00000153147	chr4	144434616	144478639	8467	6.68939	0.926011	NO
ANKRD32	ENSG00000133302	chr5	93954052	94075141	84250	6.688	0.655081	NO
MINK1	ENSG00000141503	chr17	4736683	4801356	50488	6.68631	1.0152	NO
RPS25	ENSG00000118181	chr11	118886422	118889401	6230	6.68481	1.2067	NO
MAP4K4	ENSG00000071054	chr2	102313312	102511149	9448	6.68328	0.718123	NO
LSM14A	ENSG00000257103	chr19	34663409	34720420	26065	6.68238	0.583315	NO
DUSP22	ENSG00000112679	chr6	291630	351355	56940	6.68208	0.593717	NO
LYL1	ENSG00000104903	chr19	13209847	13213975	4066	6.68201	0.538364	NO
CDKN1A	ENSG00000124762	chr6	36644305	36655116	1026	6.68191	0.692616	NO
COPZ1	ENSG00000111481	chr12	54694986	54745633	22818	6.68016	0.383691	NO
EIF1B	ENSG00000114784	chr3	40351175	40353915	10289	6.67782	0.44811	NO
NCL	ENSG00000115053	chr2	232318242	232348352	4691	6.67679	1.20944	NO
MTRNR2L12	ENSG00000269028	chr3	96335981	96337000	100462981	6.67401	1.39048	NO
EIF3L	ENSG00000100129	chr22	38244875	38285414	51386	6.6712	1.13148	NO
ADD1	ENSG00000087274	chr4	2845584	2931803	118	6.67052	0.954793	NO
EEF2	ENSG00000167658	chr19	3976054	3985467	1938	6.66899	1.17299	NO
DNAJC4	ENSG00000110011	chr11	63997750	64001758	3338	6.66841	0.411864	NO
ZFAND2B	ENSG00000158552	chr2	220059959	220074373	130617	6.66414	0.353838	NO
CABP5	ENSG00000105507	chr19	48533210	48547310	56344	6.66106	0.688263	NO
WWP1	ENSG00000123124	chr8	87354967	87490649	11059	6.66064	0.593275	NO
CAPZA1	ENSG00000116489	chr1	113161795	113214241	829	6.65936	0.819346	NO
ABHD17A	ENSG00000129968	chr19	1876809	1885546	81926	6.65685	0.521622	NO
GTF3A	ENSG00000122034	chr13	27998681	28009958	2971	6.65643	0.726865	NO
SWI5	ENSG00000175854	chr9	131037658	131051269	375757	6.65353	0.608798	NO
SEPT4	ENSG00000108387	chr17	56597611	56618179	5414	6.64797	0.728964	NO
ENO2	ENSG00000111674	chr12	7022909	7032861	2026	6.64213	0.882038	NO
FSTL1	ENSG00000163430	chr3	120111140	120170100	11167	6.64157	1.08944	NO
KTN1	ENSG00000126777	chr14	56025790	56168244	3895	6.64155	0.907684	NO
ADRBK2	ENSG00000100077	chr22	25960816	26125261	157	6.6403	0.779289	NO
ADI1	ENSG00000182551	chr2	3501132	3523507	55256	6.64002	0.720719	NO
NCKAP1	ENSG00000061676	chr2	183773843	183903586	10787	6.63947	0.907849	NO
SYK	ENSG00000165025	chr9	93564069	93660831	6850	6.63689	0.73312	NO
SCGB1C1	ENSG00000188076	chr11	193080	194573	147199	6.63427	0.886708	NO
ZFYVE21	ENSG00000100711	chr14	104182067	104200005	79038	6.63332	0.590981	NO
GTPBP2	ENSG00000172432	chr6	43573053	43596899	54676	6.62928	0.941927	NO
MYO1C	ENSG00000197879	chr17	1367392	1396106	4641	6.62735	1.13426	NO
CALCOCO1	ENSG00000012822	chr12	54104903	54121529	57658	6.62118	0.765829	NO
NFE2	ENSG00000123405	chr12	54685895	54694905	4778	6.61956	0.553672	NO
ZNF271	ENSG00000257267	chr18	32870246	32890730	10778	6.61818	0.628075	NO
ACAP2	ENSG00000114331	chr3	194995465	195163807	23527	6.6142	0.726788	NO
PRPF40A	ENSG00000196504	chr2	153508107	153574511	55660	6.61329	0.921156	NO
GP6	ENSG00000088053	chr19	55525073	55549632	51206	6.61114	0.702913	NO
SH3GLB1	ENSG00000097033	chr1	87170259	87213867	51100	6.60961	0.413279	NO
MAGOHB	ENSG00000111196	chr12	10758612	10766222	55110	6.60945	0.683219	NO
SP100	ENSG00000067066	chr2	231280657	231408805	6672	6.60944	1.1747	NO
ITM2A	ENSG00000078596	chrX	78615881	78623164	9452	6.60771	0.600543	NO
TRBC2	ENSG00000211772	chr7	142498725	142500432	28638	6.60647	1.44434	NO
RPS2P46	ENSG00000189343	chr17	19349246	19350169	125208	6.60586	1.31607	NO
DNAJC15	ENSG00000120675	chr13	43597339	43683045	29103	6.60558	0.75457	NO
RNF115	ENSG00000121848	chr1	145611036	145696218	27246	6.60496	0.443393	NO
USP10	ENSG00000103194	chr16	84733584	84813528	9100	6.60437	0.642429	NO
ST13	ENSG00000100380	chr22	41220539	41253026	6767	6.60112	0.682024	NO
USP9X	ENSG00000124486	chrX	40944888	41095832	8239	6.60108	1.08929	NO
CYB5R4	ENSG00000065615	chr6	84569362	84677143	51167	6.5968	0.780289	NO
CYBA	ENSG00000051523	chr16	88709691	88717560	1535	6.59407	1.71614	NO
MST4	ENSG00000134602	chrX	131157293	131209971	51765	6.59048	0.787115	NO
VWF	ENSG00000110799	chr12	6058040	6233936	7450	6.58902	0.991895	YES
RNH1	ENSG00000023191	chr11	494512	507300	6050	6.58563	0.692341	NO
TTC39B	ENSG00000155158	chr9	15163620	15307358	158219	6.58333	0.671049	NO
MFN2	ENSG00000116688	chr1	12040238	12073571	9927	6.58038	1.37907	NO
CHCHD2	ENSG00000106153	chr7	56169262	56174269	51142	6.57652	0.585518	NO
AP2S1	ENSG00000042753	chr19	47341393	47354249	1175	6.57287	0.49592	NO
JAK2	ENSG00000096968	chr9	4985033	5128183	3717	6.56893	0.832875	NO
CENPT	ENSG00000102901	chr16	67862060	67881714	80152	6.56696	0.456718	NO
PPP2R2D	ENSG00000175470	chr10	133747955	133773331	55844	6.56526	0.515139	NO
ECE1	ENSG00000117298	chr1	21543740	21671997	1889	6.56494	1.12053	NO
ARHGEF1	ENSG00000076928	chr19	42387228	42434302	100505585	6.56249	1.61173	NO
XPO7	ENSG00000130227	chr8	21777180	21864096	23039	6.56094	0.750513	NO
LTA4H	ENSG00000111144	chr12	96394606	96437298	4048	6.55824	1.33069	NO
ANKRD9	ENSG00000156381	chr14	102973179	102976136	122416	6.55615	0.739386	NO
SNX5	ENSG00000089006	chr20	17922241	17949623	27131	6.55602	0.614073	NO
SYTL4	ENSG00000102362	chrX	99929488	99987110	94121	6.55353	0.708946	NO
C9orf16	ENSG00000171159	chr9	130922539	130926207	79095	6.55035	0.630618	NO
C12orf39	ENSG00000134548	chr12	21679241	21690311	80763	6.5487	0.754577	NO
SLC50A1	ENSG00000169241	chr1	155107820	155111329	55974	6.54855	0.510862	NO
FRMD3	ENSG00000172159	chr9	85857905	86153461	257019	6.54735	0.653979	NO
PTGES3	ENSG00000110958	chr12	57057127	57082159	10728	6.54513	0.761855	NO
TNFSF13B	ENSG00000102524	chr13	108903588	108960832	10673	6.53935	0.612675	NO
THOC7	ENSG00000163634	chr3	63819546	63849579	80145	6.537	0.487055	NO
ANK1	ENSG00000029534	chr8	41510739	41754280	286	6.53443	0.976919	NO
GRK5	ENSG00000198873	chr10	120967101	121215131	2869	6.52995	0.665897	NO
SET	ENSG00000119335	chr9	131445703	131458679	6418	6.52942	0.632291	NO
MDM1	ENSG00000111554	chr12	68666223	68726161	56890	6.52804	0.661584	NO
HMGN2	ENSG00000198830	chr1	26798941	26802463	3151	6.52541	0.667843	NO
SNX1	ENSG00000028528	chr15	64386322	64438289	6642	6.52309	0.799158	NO
FLI1	ENSG00000151702	chr11	128556430	128683162	2313	6.5212	0.834242	NO
CCT6P1	ENSG00000228409	chr7	65216129	65228341	643253	6.51967	0.576153	NO
TBPL1	ENSG00000028839	chr6	134273308	134311570	9519	6.51937	0.601976	NO
SFT2D1	ENSG00000198818	chr6	166733216	166756079	113402	6.51875	0.538581	NO
DNAJC8	ENSG00000126698	chr1	28525967	28559536	22826	6.51529	0.570979	NO
MEA1	ENSG00000124733	chr6	42979832	42981706	4201	6.51458	0.59401	NO
MIER1	ENSG00000198160	chr1	67390578	67454302	57708	6.50947	0.593277	NO
JARID2	ENSG00000008083	chr6	15246527	15522252	3720	6.5042	0.620622	NO
SNW1	ENSG00000100603	chr14	78183942	78227550	22938	6.5035	0.564375	NO
LINC00674	ENSG00000237854	chr17	66098049	66111659	100499466	6.4982	0.578884	NO
ASPH	ENSG00000198363	chr8	62413116	62627155	444	6.49689	0.762426	NO
SPINT2	ENSG00000167642	chr19	38734675	38783254	10653	6.49554	0.533186	NO
IL2RG	ENSG00000147168	chrX	70327254	70331958	3561	6.49332	1.81389	NO
CARD8	ENSG00000105483	chr19	48684027	48759203	22900	6.48931	0.626618	NO
EIF3H	ENSG00000147677	chr8	117654369	117779164	8667	6.4889	1.098	NO
SHOC2	ENSG00000108061	chr10	112679301	112773425	8036	6.48834	0.543545	NO
PRKACB	ENSG00000142875	chr1	84543745	84704181	5567	6.48491	0.594762	NO
CMIP	ENSG00000153815	chr16	81478775	81745367	80790	6.48485	0.647345	NO
ABLIM1	ENSG00000099204	chr10	116190872	116444762	3983	6.48424	0.939595	NO
DRAP1	ENSG00000175550	chr11	65686728	65689032	10589	6.48394	0.701087	NO
DENND4C	ENSG00000137145	chr9	19230433	19374139	55667	6.48368	1.07051	NO
SMDT1	ENSG00000183172	chr22	42475695	42480288	91689	6.48138	0.547426	NO
NDUFS5	ENSG00000168653	chr1	39491990	39500308	4725	6.47389	0.76699	NO
COX7C	ENSG00000127184	chr5	85913721	85916779	1350	6.47141	1.12645	NO
POMP	ENSG00000132963	chr13	29233241	29253062	51371	6.46794	0.774169	NO
TPR	ENSG00000047410	chr1	186280784	186344825	7175	6.46731	1.30401	NO
YIPF3	ENSG00000137207	chr6	43479565	43484728	25844	6.4662	0.50142	NO
RPA1	ENSG00000132383	chr17	1732996	1803376	6117	6.46222	0.573426	NO
RC3H2	ENSG00000056586	chr9	125606835	125667620	54542	6.46059	0.71119	NO
SERP1	ENSG00000120742	chr3	150259781	150321015	27230	6.46049	0.4635	NO
MYL9	ENSG00000101335	chr20	35169887	35178228	10398	6.45987	0.884909	YES
DMTN	ENSG00000158856	chr8	21906506	21940038	2039	6.45649	0.917013	NO
TOP2B	ENSG00000077097	chr3	25639475	25706398	7155	6.45519	1.0065	NO
SNHG5	ENSG00000203875	chr6	86370710	86388451	387066	6.4527	1.43829	NO
HDAC8	ENSG00000147099	chrX	71549366	71792953	55869	6.45169	1.0592	NO
MTMR2	ENSG00000087053	chr11	95566046	95658479	8898	6.44998	0.953508	NO
DNAJC2	ENSG00000105821	chr7	102952921	102985320	27000	6.44997	0.64296	NO
ANKRD12	ENSG00000101745	chr18	9136226	9285983	23253	6.44899	0.697346	NO
VASP	ENSG00000125753	chr19	46009837	46030241	7408	6.44837	0.723512	NO
PHIP	ENSG00000146247	chr6	79645584	79787953	55023	6.44817	0.937612	NO
NNT	ENSG00000112992	chr5	43602794	43707507	23530	6.44729	0.865962	NO
HPS1	ENSG00000107521	chr10	100175955	100206684	3257	6.44604	0.706588	NO
COPS3	ENSG00000141030	chr17	17150141	17184607	8533	6.44529	0.599616	NO
ARF4	ENSG00000168374	chr3	57557090	57583947	378	6.44503	0.487753	NO
ADAM10	ENSG00000137845	chr15	58887403	59042177	102	6.44388	0.915243	YES
CBX3	ENSG00000122565	chr7	26240782	26252976	11335	6.44255	0.536443	NO
CCT8	ENSG00000156261	chr21	30428126	30446118	10694	6.43882	0.955295	NO
CD164	ENSG00000135535	chr6	109687717	109703762	8763	6.43808	0.693833	NO
C18orf8	ENSG00000141452	chr18	21083473	21111746	29919	6.43806	0.602762	NO
PPP4C	ENSG00000149923	chr16	30087299	30096698	5531	6.43707	0.681353	NO
NUCB1	ENSG00000104805	chr19	49403307	49426629	4924	6.43694	0.675135	NO
MNDA	ENSG00000163563	chr1	158801107	158819296	4332	6.43451	1.44137	NO
HPCAL1	ENSG00000115756	chr2	10443015	10567743	3241	6.43436	0.713705	NO
CHMP6	ENSG00000176108	chr17	78965398	78983317	79643	6.43377	0.61081	NO
ZFAND2A	ENSG00000178381	chr7	1191707	1200395	90637	6.43323	0.632221	NO
PTP4A1	ENSG00000112245	chr6	64231666	64293492	7803	6.43264	0.849006	NO
MFNG	ENSG00000100060	chr22	37865101	37882439	4242	6.43165	0.708546	NO
STAU1	ENSG00000124214	chr20	47729878	47804904	6780	6.42928	0.433466	NO
NPC2	ENSG00000119655	chr14	74942895	74960880	10577	6.42916	0.683136	NO
HLA-F	ENSG00000204642	chr6	29690552	29706305	3134	6.42662	0.845601	NO
WAC	ENSG00000095787	chr10	28821422	28912041	51322	6.42645	0.73409	NO
SLC25A6	ENSG00000169100	chrX	1505045	1511617	293	6.42594	1.08433	NO
VPS41	ENSG00000006715	chr7	38762563	38971994	27072	6.42148	0.662853	NO
AKAP13	ENSG00000170776	chr15	85923802	86292586	11214	6.42053	0.858809	NO
TKT	ENSG00000163931	chr3	53258723	53290068	7086	6.41883	1.39212	NO
RBL2	ENSG00000103479	chr16	53467889	53525561	5934	6.41825	1.12399	NO
EIF4A2	ENSG00000156976	chr3	186500994	186507689	1974	6.41763	0.779048	NO
CDK5RAP2	ENSG00000136861	chr9	123151147	123342448	55755	6.41665	0.481874	NO
NEK7	ENSG00000151414	chr1	198126093	198291550	140609	6.41606	0.89855	NO
CTSS	ENSG00000163131	chr1	150702672	150738433	1520	6.4121	1.92042	NO
CHD4	ENSG00000111642	chr12	6679249	6716642	1108	6.41148	0.720609	NO
EIF3K	ENSG00000178982	chr19	39109735	39127595	27335	6.41139	1.10507	NO
SIRT2	ENSG00000068903	chr19	39369197	39390502	22933	6.41023	0.604601	NO
HNRNPLL	ENSG00000143889	chr2	38789120	38830728	92906	6.40394	0.551137	NO
CDC27	ENSG00000004897	chr17	45195069	45266788	996	6.40254	0.582724	NO
ARL5A	ENSG00000162980	chr2	152645498	152685006	26225	6.40141	0.555241	NO
TRAPPC2	ENSG00000196459	chrX	13730363	13752754	6399	6.40137	0.611343	NO
CASP4	ENSG00000196954	chr11	104813593	104840163	837	6.40129	0.69451	NO
TACC3	ENSG00000013810	chr4	1723227	1746898	10460	6.40026	0.467216	NO
RCHY1	ENSG00000163743	chr4	76404247	76439974	25898	6.4002	0.690329	NO
HOMER2	ENSG00000103942	chr15	83509838	83654661	9455	6.40015	0.881588	NO
TTC37	ENSG00000198677	chr5	94799599	94890711	9652	6.39667	0.801568	NO
SLBP	ENSG00000163950	chr4	1694527	1714282	7884	6.39523	0.569152	NO
RAC2	ENSG00000128340	chr22	37621301	37640488	5880	6.39262	0.950994	NO
USF2	ENSG00000105698	chr19	35759881	35770724	7392	6.39188	0.686111	NO
CSNK1A1	ENSG00000113712	chr5	148871760	148931007	1452	6.39151	0.563496	NO
NKG7	ENSG00000105374	chr19	51874860	51875969	4818	6.38655	1.3691	NO
IK	ENSG00000113141	chr5	140026643	140042064	3550	6.38514	1.13065	NO
CLINT1	ENSG00000113282	chr5	157212751	157286183	9685	6.38347	0.517349	NO
MYCBP2	ENSG00000005810	chr13	77618792	77901185	23077	6.38257	0.778496	NO
HCST	ENSG00000126264	chr19	36393382	36395279	10870	6.3817	0.849917	NO
SEC31A	ENSG00000138674	chr4	83739814	83822319	22872	6.38093	0.80359	NO
FAM177A1	ENSG00000151327	chr14	35514113	35582336	283635	6.37902	0.591211	NO
MACF1	ENSG00000127603	chr1	39546988	39952849	23499	6.37808	0.9005	NO
COPE	ENSG00000105669	chr19	19010323	19030206	11316	6.37795	0.629536	NO
EWSR1	ENSG00000182944	chr22	29663998	29696515	2130	6.37784	1.05528	NO
CETP	ENSG00000087237	chr16	56995762	57017757	1071	6.37497	0.722674	NO
GHITM	ENSG00000165678	chr10	85899196	85913001	27069	6.37349	0.821836	NO
YBX1	ENSG00000065978	chr1	43148098	43168020	4904	6.37348	0.642583	NO
ZNF542	ENSG00000240225	chr19	56879468	56891197	147947	6.37289	0.667471	NO
ZNF385D	ENSG00000151789	chr3	21459915	22414812	79750	6.37268	0.761518	NO
SRSF5	ENSG00000100650	chr14	70193617	70238722	6430	6.36983	1.34949	NO
PPM1A	ENSG00000100614	chr14	60712470	60765805	5494	6.36898	0.595208	NO
MYO1F	ENSG00000142347	chr19	8585674	8642461	4542	6.3689	1.49499	NO
SRPR	ENSG00000182934	chr11	126132814	126139039	6734	6.36717	0.770215	NO
HSP90B1	ENSG00000166598	chr12	104323885	104347423	7184	6.36556	1.72333	NO
USP12	ENSG00000152484	chr13	27640293	27746033	219333	6.36207	0.555757	NO
TXNL1	ENSG00000091164	chr18	54264439	54318831	9352	6.36077	0.527378	NO
WDR13	ENSG00000101940	chrX	48448430	48463581	64743	6.35914	0.473162	NO
HNRNPM	ENSG00000099783	chr19	8509651	8553998	4670	6.35854	0.99345	NO
DHRS3	ENSG00000162496	chr1	12627939	12677737	9249	6.35606	0.712529	NO
UBE2D2	ENSG00000131508	chr5	138906016	139008018	7322	6.35576	0.575455	NO
HADHA	ENSG00000084754	chr2	26413504	26467594	3030	6.3551	1.11234	NO
SMEK2	ENSG00000138041	chr2	55774428	55846015	57223	6.35508	0.753033	NO
EHD1	ENSG00000110047	chr11	64619114	64655768	10938	6.35099	0.735452	NO
RGCC	ENSG00000102760	chr13	42031695	42045018	28984	6.35024	0.598826	NO
HEMGN	ENSG00000136929	chr9	100689073	100707138	55363	6.34993	0.704329	NO
CMC2	ENSG00000103121	chr16	81009698	81053875	56942	6.34928	0.706089	NO
SRSF3	ENSG00000112081	chr6	36562145	36573377	6428	6.34755	0.701445	NO
BZW1	ENSG00000082153	chr2	201675317	201688569	9689	6.34662	0.775526	NO
BET1	ENSG00000105829	chr7	93592074	93633694	10282	6.34372	0.620174	NO
TNNC2	ENSG00000101470	chr20	44451853	44462384	7125	6.34251	0.829448	NO
FIP1L1	ENSG00000145216	chr4	54243810	55161439	81608	6.34163	0.713634	NO
XRN1	ENSG00000114127	chr3	142025449	142166904	54464	6.33574	0.883969	NO
UBE2Q1	ENSG00000160714	chr1	154521053	154531504	55585	6.33356	0.516192	NO
MARK3	ENSG00000075413	chr14	103851729	103970168	4140	6.33235	0.686058	NO
CPNE5	ENSG00000124772	chr6	36708552	36807778	57699	6.33009	0.762736	NO
HAT1	ENSG00000128708	chr2	172778958	172848599	8520	6.32715	0.559049	NO
UBXN1	ENSG00000162191	chr11	62443970	62446567	51035	6.32556	1.11436	NO
NELFCD	ENSG00000101158	chr20	57556263	57570188	51497	6.32485	0.803051	NO
GDI2	ENSG00000057608	chr10	5807186	5884095	2665	6.32319	1.1037	NO
UBC	ENSG00000150991	chr12	125396150	125401914	7316	6.32311	0.624367	NO
SUB1	ENSG00000113387	chr5	32531739	32604185	10923	6.3226	0.788811	NO
SCFD1	ENSG00000092108	chr14	31091318	31205018	23256	6.32066	0.608548	NO
PAPOLA	ENSG00000090060	chr14	96967770	97033448	10914	6.31971	0.66917	NO
ATP6V0D1	ENSG00000159720	chr16	67471917	67515140	9114	6.31861	0.623566	NO
FURIN	ENSG00000140564	chr15	91411822	91426688	5045	6.31769	1.16412	NO
DARS	ENSG00000115866	chr2	136664247	136743670	1615	6.3164	0.665596	NO
PFKL	ENSG00000141959	chr21	45719934	45747259	5211	6.31198	0.967319	NO
PITPNM2	ENSG00000090975	chr12	123468027	123634562	57605	6.30894	0.634419	NO
KLHL5	ENSG00000109790	chr4	39046659	39128477	51088	6.30558	1.2939	NO
HSPB1	ENSG00000106211	chr7	75931861	75933612	3315	6.30453	0.768416	NO
JAM3	ENSG00000166086	chr11	133938820	134021896	83700	6.30344	0.940678	NO
GPBP1	ENSG00000062194	chr5	56469775	56560506	65056	6.29995	0.605592	NO
SON	ENSG00000159140	chr21	34914924	34949812	6651	6.29962	1.23025	NO
RIT1	ENSG00000143622	chr1	155867599	155881195	6016	6.29794	0.443113	NO
HNRNPR	ENSG00000125944	chr1	23630264	23670829	10236	6.29587	0.711673	NO
TSHZ2	ENSG00000182463	chr20	51588946	52111869	128553	6.29541	0.788779	NO
MAPRE1	ENSG00000101367	chr20	31407699	31438211	22919	6.29476	0.577879	NO
XRCC6	ENSG00000196419	chr22	42017123	42060044	2547	6.29332	0.973032	NO
BRD3	ENSG00000169925	chr9	136895427	136933657	8019	6.2918	0.588257	NO
RBBP7	ENSG00000102054	chrX	16857406	16888537	5931	6.29167	0.607242	NO
HLA-DPA1	ENSG00000231389	chr6	33032346	33048552	3113	6.29136	1.24193	NO
UXT	ENSG00000126756	chrX	47511197	47518560	8409	6.29068	0.816979	NO
USP4	ENSG00000114316	chr3	49315264	49378145	107986084	6.2893	0.832912	NO
DGKD	ENSG00000077044	chr2	234263153	234380750	8527	6.28861	0.841673	NO
INPP5A	ENSG00000068383	chr10	134351324	134596979	3632	6.28444	0.640688	NO
SSFA2	ENSG00000138434	chr2	182756560	182795465	6744	6.2841	0.723659	NO
KIAA1009	ENSG00000135315	chr6	84833960	84937353	22832	6.28346	0.672137	NO
HNRNPDL	ENSG00000152795	chr4	83343717	83351294	9987	6.28273	1.40344	NO
TBCB	ENSG00000105254	chr19	36605191	36616849	1155	6.28204	0.510886	NO
ATP5G2	ENSG00000135390	chr12	54026510	54071192	517	6.27811	0.959542	NO
C7orf50	ENSG00000146540	chr7	1036622	1177896	84310	6.27711	0.52383	NO
EPB41L3	ENSG00000082397	chr18	5392383	5630699	23136	6.27329	0.9175	NO
CHMP5	ENSG00000086065	chr9	33264940	33281977	51510	6.2709	0.467634	NO
RNPEPL1	ENSG00000142327	chr2	241505221	241520789	57140	6.27013	1.05557	NO
PACS1	ENSG00000175115	chr11	65837834	66012218	55690	6.26983	0.885668	NO
MIF4GD	ENSG00000125457	chr17	73262309	73267308	57409	6.26905	0.644852	NO
RPL23AP7	ENSG00000240356	chr2	114368079	114384667	118433	6.26589	2.2177	NO
SLU7	ENSG00000164609	chr5	159828648	159848718	10569	6.2638	0.620962	NO
ARMC3	ENSG00000165309	chr10	23216953	23326518	219681	6.26161	0.744784	NO
KIAA0513	ENSG00000135709	chr16	85061375	85127836	9764	6.26092	0.543014	NO
SMARCC1	ENSG00000173473	chr3	47626762	47823596	6599	6.25831	0.707156	NO
TCP1	ENSG00000120438	chr6	160199530	160210781	6950	6.2581	0.777071	NO
CYFIP2	ENSG00000055163	chr5	156693089	156822606	26999	6.24968	1.37582	NO
STAT1	ENSG00000115415	chr2	191829084	191885686	6772	6.24944	1.34571	NO
USP34	ENSG00000115464	chr2	61414598	61697904	9736	6.24776	0.739568	NO
BBX	ENSG00000114439	chr3	107241783	107530171	56987	6.2463	0.576362	NO
NDUFB4	ENSG00000065518	chr3	120315156	120321347	4710	6.24605	0.697337	NO
BPTF	ENSG00000171634	chr17	65821640	65980494	2186	6.24476	0.733089	NO
CAB39	ENSG00000135932	chr2	231577560	231685790	51719	6.2426	0.951936	NO
BLOC1S6	ENSG00000104164	chr15	45879321	45908197	26258	6.24243	0.510705	NO
CREG1	ENSG00000143162	chr1	167498914	167523004	8804	6.24237	0.635019	NO
MAT2B	ENSG00000038274	chr5	162930120	162946342	27430	6.24175	0.781311	NO
ATP6V1G1	ENSG00000136888	chr9	117350026	117360653	9550	6.23927	0.39898	NO
C14orf166	ENSG00000087302	chr14	52456193	52471420	51637	6.23893	0.64697	NO
AGBL5	ENSG00000084693	chr2	27265232	27293490	60509	6.23757	0.607669	NO
HTATIP2	ENSG00000109854	chr11	20385231	20405329	10553	6.23464	0.765707	NO
RPN1	ENSG00000163902	chr3	128338817	128399918	6184	6.23187	0.84762	NO
ITPR2	ENSG00000123104	chr12	26490342	26986131	3709	6.23134	0.622386	NO
TPGS2	ENSG00000134779	chr18	34359987	34409158	25941	6.23129	0.464092	NO
RSL1D1	ENSG00000171490	chr16	11929056	11945442	26156	6.22964	1.19879	NO
TNS1	ENSG00000079308	chr2	218664512	218867718	7145	6.22894	0.934674	NO
TRAPPC9	ENSG00000167632	chr8	140742586	141468678	83696	6.2264	0.809057	NO
INF2	ENSG00000203485	chr14	105155943	105185942	64423	6.22569	0.632569	NO
ARPC1A	ENSG00000241685	chr7	98923521	98985787	10552	6.22541	0.481358	NO
PPP2R5A	ENSG00000066027	chr1	212458879	212535200	5525	6.22502	0.624526	NO
NPEPPS	ENSG00000141279	chr17	45600308	45700642	9520	6.22287	0.611078	NO
TSPAN18	ENSG00000157570	chr11	44748015	44953972	90139	6.22232	0.646539	NO
VPS13A	ENSG00000197969	chr9	79792269	80036457	23230	6.22113	0.672207	NO
SMC3	ENSG00000108055	chr10	112327449	112364394	9126	6.2194	0.791556	NO
SLC25A3	ENSG00000075415	chr12	98987369	98995946	5250	6.21932	0.76254	NO
C14orf2	ENSG00000156411	chr14	104378625	104394606	9556	6.21736	0.781148	NO
LYPLA1	ENSG00000120992	chr8	54958938	55014577	10434	6.21559	0.68608	NO
UBXN2A	ENSG00000173960	chr2	24150155	24227779	165324	6.21511	0.594463	NO
PCIF1	ENSG00000100982	chr20	44563267	44576662	63935	6.21503	0.655942	NO
LIPC	ENSG00000166035	chr15	58702768	58861151	3990	6.20806	0.760732	NO
GNAQ	ENSG00000156052	chr9	80331003	80646374	2776	6.20714	0.859216	NO
PLOD2	ENSG00000152952	chr3	145787227	145881440	5352	6.20461	0.857301	NO
SMYD3	ENSG00000185420	chr1	245912642	246670614	64754	6.20398	0.667783	NO
PFKP	ENSG00000067057	chr10	3108525	3179904	5214	6.20085	0.805473	NO
FLOT1	ENSG00000137312	chr6	30695486	30710510	10211	6.20008	0.663308	NO
SNX9	ENSG00000130340	chr6	158244296	158366109	51429	6.19702	0.626947	NO
ANGPT1	ENSG00000154188	chr8	108261721	108510283	284	6.19425	0.606617	YES
ZDHHC4	ENSG00000136247	chr7	6617065	6629005	55146	6.19421	0.598455	NO
S100A6	ENSG00000197956	chr1	153507075	153508720	6277	6.19418	1.32233	NO
PDCD4	ENSG00000150593	chr10	112631565	112659764	27250	6.19299	1.07575	NO
MBP	ENSG00000197971	chr18	74690783	74845639	4155	6.19256	0.379446	NO
MBOAT2	ENSG00000143797	chr2	8992820	9143942	129642	6.19241	0.668819	NO
HP1BP3	ENSG00000127483	chr1	21069154	21113816	50809	6.19144	0.762835	NO
MAPK1	ENSG00000100030	chr22	22108789	22221970	5594	6.19126	0.721158	NO
SRRM1	ENSG00000133226	chr1	24958207	24999758	10250	6.19124	1.00667	NO
C9orf78	ENSG00000136819	chr9	132589569	132598142	51759	6.19121	0.67942	NO
DLEU2	ENSG00000231607	chr13	50601269	50699856	8847	6.19047	0.555587	NO
C19orf43	ENSG00000123144	chr19	12841454	12845589	79002	6.1888	0.491666	NO
GOLT1B	ENSG00000111711	chr12	21654715	21671342	51026	6.18853	0.545148	NO
GNG5	ENSG00000174021	chr1	84964008	84972248	2787	6.18647	0.762471	NO
TOLLIP	ENSG00000078902	chr11	1295601	1330884	54472	6.18611	0.444655	NO
PRPF8	ENSG00000174231	chr17	1553923	1588176	10594	6.18342	1.02648	NO
EIF3D	ENSG00000100353	chr22	36906897	36925483	8664	6.18296	1.12394	NO
PTBP1	ENSG00000011304	chr19	797075	812327	5725	6.18229	0.869304	NO
APPL1	ENSG00000157500	chr3	57261765	57307496	26060	6.18069	0.724106	NO
VPS35	ENSG00000069329	chr16	46690054	46723430	55737	6.18048	0.935561	NO
TYROBP	ENSG00000011600	chr19	36395303	36399197	7305	6.17935	1.45614	NO
HIST1H4H	ENSG00000158406	chr6	26281283	26285762	8365	6.17846	1.04513	NO
RP11-632K20.7	ENSG00000223509	chr15	32812049	32829127	NA	6.17836	0.649921	NO
GRN	ENSG00000030582	chr17	42422614	42430470	2896	6.17795	1.35255	NO
RNF24	ENSG00000101236	chr20	3907956	3996229	11237	6.17585	0.51461	NO
TNIK	ENSG00000154310	chr3	170779128	171178197	23043	6.17373	0.566685	NO
TMEM185A	ENSG00000155984	chrX	148678216	148713568	84548	6.17123	0.711967	NO
FOXP1	ENSG00000114861	chr3	71003844	71633140	27086	6.17092	0.942746	NO
GCLM	ENSG00000023909	chr1	94350761	94374966	2730	6.1696	0.678319	NO
VPS13C	ENSG00000129003	chr15	62144588	62352672	54832	6.16432	1.14328	NO
TM9SF2	ENSG00000125304	chr13	100153671	100216260	9375	6.16354	1.11848	NO
FAM49B	ENSG00000153310	chr8	130851839	131029375	51571	6.16271	1.23131	NO
IGHM	ENSG00000211899	chr14	106320349	106322323	3507	6.16126	1.68168	NO
UBE2B	ENSG00000119048	chr5	133706870	133727683	7320	6.15998	0.46806	NO
CLTC	ENSG00000141367	chr17	57697219	57773671	1213	6.15989	1.1203	NO
CDS2	ENSG00000101290	chr20	5107432	5178533	8760	6.15477	0.780772	NO
SDCCAG8	ENSG00000054282	chr1	243419320	243663394	10806	6.1547	0.68815	NO
PCM1	ENSG00000078674	chr8	17780349	17885478	5108	6.1529	1.01143	NO
VDAC2	ENSG00000165637	chr10	76969912	76991206	7417	6.15269	0.575466	NO
BAG1	ENSG00000107262	chr9	33247818	33264761	573	6.15243	0.492998	NO
ANXA6	ENSG00000197043	chr5	150480273	150537443	309	6.15212	1.33801	NO
METTL9	ENSG00000197006	chr16	21608539	21668794	51108	6.14749	0.550895	NO
VPS8	ENSG00000156931	chr3	184529931	184770402	23355	6.1444	0.890466	NO
CGRRF1	ENSG00000100532	chr14	54976530	55005567	10668	6.14385	0.568795	NO
NPL	ENSG00000135838	chr1	182758428	182799519	80896	6.14065	0.591909	NO
SELL	ENSG00000188404	chr1	169659808	169680839	6402	6.14038	1.64172	NO
CDC37	ENSG00000105401	chr19	10501810	10530797	11140	6.13914	0.499111	NO
RAB11B	ENSG00000185236	chr19	8454865	8469318	9230	6.13615	0.6674	NO
ZC3H13	ENSG00000123200	chr13	46528600	46626894	23091	6.1357	0.679681	NO
ACOT7	ENSG00000097021	chr1	6324329	6454451	11332	6.13562	0.70446	NO
OSBP2	ENSG00000184792	chr22	31089769	31303811	23762	6.1334	1.29965	NO
HNRNPD	ENSG00000138668	chr4	83273651	83295656	3184	6.13255	1.039	NO
PIAS1	ENSG00000033800	chr15	68346517	68483096	8554	6.1321	0.901508	NO
SF3B2	ENSG00000087365	chr11	65818200	65836779	10992	6.13085	1.00713	NO
TRAF3IP3	ENSG00000009790	chr1	209929377	209955668	80342	6.1294	1.4542	NO
YME1L1	ENSG00000136758	chr10	27399383	27444195	10730	6.12758	0.953825	NO
PSMD4	ENSG00000159352	chr1	151227179	151239955	5710	6.12537	0.820542	NO
GTDC1	ENSG00000121964	chr2	144695635	145090135	79712	6.12484	0.778284	NO
P2RY12	ENSG00000169313	chr3	151055168	151102600	64805	6.1228	0.520146	YES
TMEM9B	ENSG00000175348	chr11	8968841	8986558	56674	6.12229	0.479185	NO
GDE1	ENSG00000006007	chr16	19513015	19533467	51573	6.12219	0.699437	NO
MBTD1	ENSG00000011258	chr17	49254786	49337524	54799	6.12168	0.833528	NO
TSPAN2	ENSG00000134198	chr1	115590632	115632121	10100	6.11856	0.794856	NO
CD46	ENSG00000117335	chr1	207925402	207968858	4179	6.11746	0.71107	YES
UBAP2	ENSG00000137073	chr9	33921691	34048947	55833	6.11342	0.734036	NO
MMRN1	ENSG00000138722	chr4	90800683	90875780	22915	6.11224	0.811955	YES
DCK	ENSG00000156136	chr4	71858255	71896631	1633	6.11203	0.806613	NO
TMEM140	ENSG00000146859	chr7	134832824	134850967	55281	6.10834	0.565301	NO
EPB41	ENSG00000159023	chr1	29213603	29446553	2035	6.10653	0.692768	NO
ATP6V1D	ENSG00000100554	chr14	67761088	67826982	51382	6.10586	0.474353	NO
FRA10AC1	ENSG00000148690	chr10	95427640	95462329	118924	6.10554	0.723149	NO
MAPK14	ENSG00000112062	chr6	35995488	36079013	1432	6.10319	0.791694	YES
EFCAB13	ENSG00000178852	chr17	45400656	45518678	124989	6.10297	0.882722	NO
GMPS	ENSG00000163655	chr3	155588325	155661815	8833	6.10189	0.643023	NO
FGFR1OP2	ENSG00000111790	chr12	27091316	27119583	26127	6.10151	0.495149	NO
ACAP1	ENSG00000072818	chr17	7239848	7254797	9744	6.10052	1.38233	NO
STK38	ENSG00000112079	chr6	36461669	36515247	11329	6.10011	0.860479	NO
NR1H2	ENSG00000131408	chr19	50832910	50886239	7376	6.09981	0.606676	NO
WDR26	ENSG00000162923	chr1	224572845	224624735	80232	6.09922	0.710933	NO
REPS2	ENSG00000169891	chrX	16964814	17171395	9185	6.09879	0.480975	NO
MBNL3	ENSG00000076770	chrX	131503345	131623996	55796	6.09839	0.641234	NO
LMBRD1	ENSG00000168216	chr6	70385694	70507003	55788	6.09704	0.693633	NO
HDLBP	ENSG00000115677	chr2	242166679	242256476	3069	6.09694	0.788493	NO
S100A11	ENSG00000163191	chr1	152004982	152020383	6282	6.09549	1.22768	NO
TACC1	ENSG00000147526	chr8	38585704	38710546	6867	6.09467	0.594835	NO
CD37	ENSG00000104894	chr19	49838428	49846592	951	6.09259	0.802382	NO
LRRFIP2	ENSG00000093167	chr3	37094117	37225180	9209	6.08955	0.478171	NO
NOSIP	ENSG00000142546	chr19	50058968	50093519	51070	6.08844	1.01523	NO
TMEM258	ENSG00000134825	chr11	61535973	61560274	746	6.08793	0.81586	NO
SAP18	ENSG00000150459	chr13	21714653	21723221	10284	6.08753	0.674666	NO
RRAS	ENSG00000126458	chr19	50138549	50143458	6237	6.0869	0.570819	NO
SPOP	ENSG00000121067	chr17	47676246	47755596	8405	6.08416	0.591623	NO
LYZ	ENSG00000090382	chr12	69742121	69748014	4069	6.08335	2.11527	NO
SMAP2	ENSG00000084070	chr1	40810522	40888998	64744	6.08036	1.2008	NO
TIA1	ENSG00000116001	chr2	70436576	70475792	7072	6.07836	0.582622	NO
KIF20B	ENSG00000138182	chr10	91461367	91534700	9585	6.07521	0.689018	NO
SYF2	ENSG00000117614	chr1	25549170	25558993	25949	6.07272	0.714395	NO
UBL4A	ENSG00000102178	chrX	153712056	153715009	8266	6.07123	0.672722	NO
USP48	ENSG00000090686	chr1	22004791	22110099	84196	6.07099	0.674131	NO
SMCHD1	ENSG00000101596	chr18	2655737	2805015	23347	6.07096	1.35077	NO
HDAC1	ENSG00000116478	chr1	32757687	32799236	3065	6.07034	0.89363	NO
LYST	ENSG00000143669	chr1	235824341	236046940	1130	6.06935	0.876751	NO
CMAHP	ENSG00000168405	chr6	25081548	25166793	8418	6.06927	0.705188	NO
ATF4	ENSG00000128272	chr22	39915700	39918691	468	6.06733	0.453779	NO
CALCOCO2	ENSG00000136436	chr17	46908350	46943884	10241	6.06726	0.740405	NO
SUPT4H1	ENSG00000213246	chr17	56422539	56430454	6827	6.06658	0.469587	NO
PTPRJ	ENSG00000149177	chr11	48002113	48189670	5795	6.06421	0.602632	NO
SMC4	ENSG00000113810	chr3	160117062	160152750	10051	6.06411	0.561991	NO
TMEM248	ENSG00000106609	chr7	66386212	66423538	55069	6.06241	0.707782	NO
WDR11	ENSG00000120008	chr10	122610687	122669036	55717	6.06121	0.836294	NO
ATL1	ENSG00000198513	chr14	50999227	51099786	51062	6.06035	0.765038	NO
GRSF1	ENSG00000132463	chr4	71681499	71705662	2926	6.06013	0.708481	NO
UBE2L3	ENSG00000185651	chr22	21903736	21978323	7332	6.05984	0.508939	NO
LCK	ENSG00000182866	chr1	32716840	32751766	3932	6.05597	1.36856	NO
ATE1	ENSG00000107669	chr10	123499939	123688316	11101	6.05314	0.627533	NO
FAM50A	ENSG00000071859	chrX	153672473	153679002	9130	6.05136	0.571426	NO
ZFR	ENSG00000056097	chr5	32354456	32444867	51663	6.0497	0.693473	NO
TXNRD1	ENSG00000198431	chr12	104609557	104744061	7296	6.04965	0.53899	NO
FAM81B	ENSG00000153347	chr5	94727048	94786158	153643	6.04958	0.792999	NO
EDF1	ENSG00000107223	chr9	139756571	139760738	8721	6.04859	0.825863	NO
FKBP1A	ENSG00000088832	chr20	1349622	1373806	2280	6.04735	0.568917	NO
MAN2A2	ENSG00000196547	chr15	91445448	91465814	4122	6.04679	1.10726	NO
RWDD1	ENSG00000111832	chr6	116892530	116918838	51389	6.04211	0.690508	NO
ZSWIM7	ENSG00000214941	chr17	15879874	15903031	125150	6.04098	0.566233	NO
ASH2L	ENSG00000129691	chr8	37962760	38001594	9070	6.03757	0.7299	NO
STRADB	ENSG00000082146	chr2	202252581	202345569	55437	6.03618	0.711951	NO
STAU2	ENSG00000040341	chr8	74332604	74659943	27067	6.0355	0.565644	NO
UQCRB	ENSG00000156467	chr8	97238148	97247862	7381	6.03245	0.950008	NO
MBD2	ENSG00000134046	chr18	51679079	51751158	8932	6.03134	0.909343	NO
MITF	ENSG00000187098	chr3	69788586	70017488	4286	6.02991	0.785513	NO
KARS	ENSG00000065427	chr16	75661622	75682541	3735	6.02954	0.865285	NO
VAPB	ENSG00000124164	chr20	56964178	57026157	9217	6.0294	0.439448	NO
HRASLS	ENSG00000127252	chr3	192958914	192995527	57110	6.02764	0.648548	NO
ZC3H11A	ENSG00000058673	chr1	203764782	203823252	9877	6.02631	0.830611	NO
CLMN	ENSG00000165959	chr14	95648277	95786243	79789	6.02615	0.502008	NO
CNTLN	ENSG00000044459	chr9	17134980	17503921	54875	6.02439	0.699079	NO
NBR1	ENSG00000188554	chr17	41322498	41363708	4077	6.02221	0.981475	NO
NONO	ENSG00000147140	chrX	70503042	70521018	4841	6.02013	0.802897	NO
SPTB	ENSG00000070182	chr14	65213002	65346601	6710	6.01726	0.926373	NO
SACM1L	ENSG00000211456	chr3	45730548	45786916	22908	6.01634	0.899557	NO
PPP6C	ENSG00000119414	chr9	127908852	127952218	5537	6.01468	0.620766	NO
UPF3A	ENSG00000169062	chr13	115047059	115071283	65110	6.0132	0.683357	NO
INPP5K	ENSG00000132376	chr17	1397865	1420182	51763	6.01186	0.696833	NO
LRRC28	ENSG00000168904	chr15	99791567	99930934	123355	6.01022	0.585523	NO
GALNT1	ENSG00000141429	chr18	33161081	33291798	2589	6.00917	0.696675	NO
PSMB3	ENSG00000108294	chr17	36908989	36920484	5691	6.00677	1.01142	NO
RTFDC1	ENSG00000022277	chr20	55043647	55093943	51507	6.00634	0.55389	NO
GTF2A2	ENSG00000140307	chr15	59930261	59949740	2958	6.00631	0.7146	NO
CSK	ENSG00000103653	chr15	75074398	75095539	1445	6.00498	0.696136	NO
SYNE2	ENSG00000054654	chr14	64319683	64693165	23224	6.00416	1.68911	NO
SENP6	ENSG00000112701	chr6	76311225	76427997	26054	6.00108	0.665793	NO
DSTN	ENSG00000125868	chr20	17550508	17590564	11034	5.99821	0.442662	NO
MFAP3L	ENSG00000198948	chr4	170907748	170954182	9848	5.998	0.555016	NO
PDK1	ENSG00000152256	chr2	173420101	173489823	5163	5.99688	0.931334	NO
MDH2	ENSG00000146701	chr7	75677369	75696826	4191	5.99664	0.73807	NO
COX7A2	ENSG00000112695	chr6	75947391	75960039	1347	5.99467	0.837215	NO
NBAS	ENSG00000151779	chr2	15307032	15701454	51594	5.99313	0.768924	NO
STARD3NL	ENSG00000010270	chr7	38217824	38270272	83930	5.99209	0.72302	NO
AP1M2	ENSG00000129354	chr19	10683347	10697991	10053	5.99145	0.865401	NO
SERBP1	ENSG00000142864	chr1	67873493	67896098	26135	5.99017	0.79165	NO
PPP2R1A	ENSG00000105568	chr19	52693292	52730687	5518	5.98998	0.895514	NO
RBM17	ENSG00000134453	chr10	6130950	6159420	84991	5.98853	0.913481	NO
SFPQ	ENSG00000116560	chr1	35641979	35658749	6421	5.98768	1.07243	NO
ATP5D	ENSG00000099624	chr19	1241749	1244824	513	5.98644	0.87445	NO
ANXA3	ENSG00000138772	chr4	79472673	79531597	306	5.98503	1.22695	NO
PDK3	ENSG00000067992	chrX	24483338	24557954	5165	5.98334	0.672532	NO
DPP7	ENSG00000176978	chr9	140004994	140009629	29952	5.98309	0.916417	NO
GRIPAP1	ENSG00000068400	chrX	48830134	48858675	56850	5.98236	0.614527	NO
SUSD3	ENSG00000157303	chr9	95820989	95847420	203328	5.97896	0.546234	NO
SCN1B	ENSG00000105711	chr19	35521588	35531352	6324	5.97806	0.681789	NO
DGKZ	ENSG00000149091	chr11	46354455	46402104	8525	5.97782	0.935075	NO
ARMCX6	ENSG00000198960	chrX	100870110	100872991	54470	5.97751	0.600784	NO
HBP1	ENSG00000105856	chr7	106809406	106842974	26959	5.97703	0.92002	NO
NFKBIA	ENSG00000100906	chr14	35870717	35873955	4792	5.97458	1.53687	NO
SBNO1	ENSG00000139697	chr12	123773656	123849390	55206	5.97425	0.670523	NO
PBRM1	ENSG00000163939	chr3	52579368	52719933	55193	5.97152	0.747235	NO
HERC1	ENSG00000103657	chr15	63900817	64126141	8925	5.97133	0.880909	NO
EZR	ENSG00000092820	chr6	159186773	159240444	7430	5.9701	1.17459	NO
TGFB1I1	ENSG00000140682	chr16	31482906	31489281	7041	5.96689	0.775826	NO
MEST	ENSG00000106484	chr7	130126012	130146133	4232	5.96563	0.982415	NO
PDGFA	ENSG00000197461	chr7	536895	559933	5154	5.96548	0.650169	NO
MTFR1L	ENSG00000117640	chr1	26145131	26159432	56181	5.96529	0.602924	NO
ZNF438	ENSG00000183621	chr10	31109136	31320866	220929	5.96486	0.989095	NO
UNC45A	ENSG00000140553	chr15	91473410	91497323	55898	5.96471	0.699907	NO
SAMHD1	ENSG00000101347	chr20	35518632	35580246	25939	5.96389	1.39283	NO
IDH2	ENSG00000182054	chr15	90626277	90645736	3418	5.9629	0.680542	NO
CCM2	ENSG00000136280	chr7	45039074	45116068	83605	5.96252	0.667108	NO
SSU72	ENSG00000160075	chr1	1477053	1510249	29101	5.95914	0.562756	NO
RAP1GDS1	ENSG00000138698	chr4	99182535	99365012	5910	5.95765	0.778897	NO
ZNF706	ENSG00000120963	chr8	102190106	102218421	51123	5.957	0.754615	NO
AQP10	ENSG00000143595	chr1	154293566	154297801	89872	5.95662	0.865395	NO
SLA2	ENSG00000101082	chr20	35240721	35274619	84174	5.95436	0.70778	NO
DCAF6	ENSG00000143164	chr1	167905021	168045081	55827	5.95222	0.646111	NO
NMRK1	ENSG00000106733	chr9	77675489	77703133	54981	5.95128	0.5919	NO
TUBGCP4	ENSG00000137822	chr15	43661419	43699293	27229	5.9484	0.868855	NO
TMEM70	ENSG00000175606	chr8	74884672	74895018	54968	5.94758	1.42014	NO
PSMD13	ENSG00000185627	chr11	236546	252983	5719	5.94736	0.768417	NO
RCOR3	ENSG00000117625	chr1	211431719	211489727	55758	5.94616	0.674311	NO
MAN1A1	ENSG00000111885	chr6	119498374	119670926	4121	5.94081	0.829073	NO
XRN2	ENSG00000088930	chr20	21283942	21370463	22803	5.94035	1.16278	NO
CD97	ENSG00000123146	chr19	14491313	14519537	976	5.93906	1.36657	YES
CDK16	ENSG00000102225	chrX	47077259	47089396	5127	5.93789	0.563923	NO
APP	ENSG00000142192	chr21	27252861	27543446	351	5.93769	0.783768	NO
MAP2K2	ENSG00000126934	chr19	4090319	4124126	5605	5.93611	0.767864	NO
UROD	ENSG00000126088	chr1	45477819	45481247	7389	5.93606	0.560904	NO
ATP5F1	ENSG00000116459	chr1	111991486	112005395	515	5.93498	0.791528	NO
PNKD	ENSG00000127838	chr2	219135115	219211516	25953	5.93345	0.661323	NO
UBE3B	ENSG00000151148	chr12	109915207	109974507	89910	5.93052	0.845086	NO
DNM2	ENSG00000079805	chr19	10828755	10944164	1785	5.93045	1.07115	NO
DYTN	ENSG00000232125	chr2	207516345	207583120	391475	5.92981	0.747166	NO
TMEM63A	ENSG00000196187	chr1	226033237	226070069	9725	5.92724	0.808792	NO
PRIMPOL	ENSG00000164306	chr4	185570767	185616117	201973	5.9268	0.721444	NO
TBC1D23	ENSG00000036054	chr3	99979844	100044095	55773	5.92628	0.611179	NO
RP11-551L14.1	ENSG00000177359	chr12	31264586	31359088	144203	5.92576	2.24552	NO
COX5B	ENSG00000135940	chr2	98262503	98264846	1329	5.92421	0.994413	NO
NQO2	ENSG00000124588	chr6	2988221	3019996	4835	5.92088	0.585434	NO
APOBEC3C	ENSG00000244509	chr22	39410088	39416357	27350	5.91969	0.553759	NO
USP7	ENSG00000187555	chr16	8985951	9058371	7874	5.91895	0.906817	NO
ATP6V0B	ENSG00000117410	chr1	44440159	44443967	533	5.91883	0.860581	NO
DAP	ENSG00000112977	chr5	10679342	10761384	1611	5.9173	0.593242	NO
TM2D2	ENSG00000169490	chr8	38846327	38854343	83877	5.91719	0.512435	NO
DOCK2	ENSG00000134516	chr5	169064251	169510386	1794	5.91693	1.4366	NO
SAMD14	ENSG00000167100	chr17	48187404	48207246	201191	5.90962	0.961047	NO
KLF3	ENSG00000109787	chr4	38665817	38702663	51274	5.90776	0.412098	NO
AMZ2	ENSG00000196704	chr17	66243715	66253297	51321	5.9072	0.511799	NO
FCN1	ENSG00000085265	chr9	137801431	137809809	2219	5.90295	2.17462	NO
ARAP1	ENSG00000186635	chr11	72396114	72504644	116985	5.90064	0.983796	NO
NFIB	ENSG00000147862	chr9	14081842	14398982	4781	5.89975	0.94345	NO
ATP6AP1	ENSG00000071553	chrX	153656978	153664862	537	5.89949	0.752077	NO
SRSF6	ENSG00000124193	chr20	42086568	42092245	6431	5.89789	0.771298	NO
COPB2	ENSG00000184432	chr3	139074442	139108574	9276	5.8975	0.942326	NO
TM7SF3	ENSG00000064115	chr12	27126128	27167367	51768	5.89641	0.849188	NO
LAMP2	ENSG00000005893	chrX	119561682	119603220	3920	5.89624	0.777913	NO
EIF3G	ENSG00000130811	chr19	10225693	10230596	8666	5.89518	1.06424	NO
KDM5A	ENSG00000073614	chr12	389295	498620	5927	5.89369	0.984417	NO
RABGAP1	ENSG00000011454	chr9	125703112	125867145	23637	5.89244	0.704793	NO
MSRB3	ENSG00000174099	chr12	65672423	65882024	253827	5.89197	0.665333	NO
HNRNPH3	ENSG00000096746	chr10	70090931	70102948	3189	5.89151	0.611188	NO
COMMD6	ENSG00000188243	chr13	76099350	76123575	170622	5.89018	1.07236	NO
ASNA1	ENSG00000198356	chr19	12847953	12859137	439	5.88824	0.54208	NO
SUMO3	ENSG00000184900	chr21	46225532	46238694	6612	5.88793	0.438329	NO
LDHA	ENSG00000134333	chr11	18415935	18429972	3939	5.88578	1.01603	NO
ACADM	ENSG00000117054	chr1	76190036	76253260	34	5.88467	0.552093	NO
LONRF1	ENSG00000154359	chr8	12579403	12613582	91694	5.88419	0.745889	NO
AUP1	ENSG00000115307	chr2	74753772	74757066	550	5.88364	1.01974	NO
GATA1	ENSG00000102145	chrX	48644962	48652716	2623	5.88303	0.55478	NO
EPS15	ENSG00000085832	chr1	51819935	51985000	2060	5.88155	0.748318	NO
SRC	ENSG00000197122	chr20	35973088	36034453	6714	5.87999	0.782315	NO
BSDC1	ENSG00000160058	chr1	32830704	32860332	55108	5.87988	0.801356	NO
AKT1	ENSG00000142208	chr14	105235686	105262088	207	5.87978	0.96734	NO
IDH3G	ENSG00000067829	chrX	153051221	153059978	3421	5.87933	0.66282	NO
MTRF1L	ENSG00000112031	chr6	153308497	153323820	54516	5.879	0.733352	NO
NMI	ENSG00000123609	chr2	152126979	152146571	9111	5.87872	0.835442	NO
UBB	ENSG00000170315	chr17	16284112	16286059	7314	5.87767	0.633952	NO
SPCS1	ENSG00000114902	chr3	52738971	52742182	28972	5.87737	0.604926	NO
LGALS8	ENSG00000116977	chr1	236681300	236716281	3964	5.87726	0.713206	YES
NDUFC1	ENSG00000109390	chr4	140188034	140223705	4717	5.87721	0.737036	NO
DDX3X	ENSG00000215301	chrX	41192651	41223725	1654	5.87633	1.13793	NO
CASP1	ENSG00000137752	chr11	104896170	104972158	834	5.87359	1.23409	NO
BID	ENSG00000015475	chr22	18216906	18257536	637	5.87159	0.668811	NO
LCP2	ENSG00000043462	chr5	169673241	169725231	3937	5.87133	0.843538	NO
TMEM123	ENSG00000152558	chr11	102267063	102341115	114908	5.87074	0.625103	NO
PPIE	ENSG00000084072	chr1	40157854	40229586	10450	5.86864	0.591759	NO
BRD4	ENSG00000141867	chr19	15347647	15443356	23476	5.86588	0.718801	NO
HLA-DRB1	ENSG00000196126	chr6	32546546	32557625	3123	5.86375	1.70665	NO
DNAJA1	ENSG00000086061	chr9	33025209	33039905	3301	5.86308	0.9876	NO
OTUD5	ENSG00000068308	chrX	48779305	48815648	55593	5.86227	0.620391	NO
UBN1	ENSG00000118900	chr16	4896666	4932361	29855	5.86211	0.507407	NO
CLIC4	ENSG00000169504	chr1	25071848	25170815	25932	5.8595	0.679002	NO
LY6G6F	ENSG00000204424	chr6	31674640	31685581	259215	5.85915	0.610663	NO
DBN1	ENSG00000113758	chr5	176883609	176901402	1627	5.85834	0.712467	NO
ARHGAP10	ENSG00000071205	chr4	148653214	148993931	79658	5.85787	0.6925	YES
SP110	ENSG00000135899	chr2	231032009	231090444	3431	5.85701	1.25098	NO
KLF6	ENSG00000067082	chr10	3818188	3827473	1316	5.85598	1.02333	NO
ARAF	ENSG00000078061	chrX	47420516	47431307	369	5.85248	0.722002	NO
CCT2	ENSG00000166226	chr12	69979114	69995350	10576	5.85113	0.738889	NO
NBEAL2	ENSG00000160796	chr3	47021173	47051193	23218	5.85002	0.925571	NO
PRKCQ	ENSG00000065675	chr10	6469105	6622263	5588	5.8465	0.750792	NO
UQCRC1	ENSG00000010256	chr3	48636435	48648409	7384	5.8445	1.20961	NO
ELMO1	ENSG00000155849	chr7	36893961	37488852	9844	5.84271	0.774501	NO
GLG1	ENSG00000090863	chr16	74485856	74641012	2734	5.8426	1.09643	NO
PANK2	ENSG00000125779	chr20	3869486	3907605	80025	5.84226	0.509965	NO
GAS5	ENSG00000234741	chr1	173833038	173838020	60674	5.84135	1.19788	NO
TYMP	ENSG00000025708	chr22	50964181	50968485	1890	5.84033	1.11141	NO
CNN2	ENSG00000064666	chr19	1026298	1039068	1265	5.83968	0.737021	NO
AKR7A2	ENSG00000053371	chr1	19630459	19638640	8574	5.83563	0.750771	NO
STAT5B	ENSG00000173757	chr17	40351186	40428725	6777	5.83306	0.890549	NO
ANKRD36C	ENSG00000174501	chr2	96514587	96657541	400986	5.83137	1.3614	NO
OCIAD1	ENSG00000109180	chr4	48807229	48863834	54940	5.83116	0.624942	NO
NPRL3	ENSG00000103148	chr16	134273	188859	8131	5.83069	0.696873	NO
TXNL4A	ENSG00000141759	chr18	77732867	77793949	10907	5.82999	0.422188	NO
ATXN10	ENSG00000130638	chr22	46067678	46241187	25814	5.82928	0.84223	NO
AGTPBP1	ENSG00000135049	chr9	88161455	88356944	23287	5.82759	0.904924	NO
AP2B1	ENSG00000006125	chr17	33905065	34053436	163	5.82577	0.587829	NO
C6orf48	ENSG00000204387	chr6	31802385	31807541	50854	5.82551	0.634161	NO
JMJD1C	ENSG00000171988	chr10	64926981	65225722	221037	5.82455	0.887556	NO
EIF3M	ENSG00000149100	chr11	32605344	32627808	10480	5.82125	1.10381	NO
SSB	ENSG00000138385	chr2	170648443	170668574	6741	5.82062	0.950517	NO
MYO1G	ENSG00000136286	chr7	45002261	45018697	64005	5.81751	1.29076	NO
HIF1A	ENSG00000100644	chr14	62162231	62214976	3091	5.81685	0.865932	NO
PPP2R3C	ENSG00000092020	chr14	35554673	35591723	55012	5.8151	0.621176	NO
MCM6	ENSG00000076003	chr2	136597196	136633996	4175	5.81479	0.795054	NO
RPAP3	ENSG00000005175	chr12	48057070	48099844	79657	5.81394	0.679253	NO
TCIRG1	ENSG00000110719	chr11	67806483	67818362	10312	5.81348	1.85084	NO
CST7	ENSG00000077984	chr20	24929866	24940564	8530	5.81217	1.43462	NO
RPS27L	ENSG00000185088	chr15	63418071	63450220	51065	5.81216	0.794075	NO
U2SURP	ENSG00000163714	chr3	142683339	142779567	23350	5.80936	1.27645	NO
EIF3A	ENSG00000107581	chr10	120794356	120840316	8661	5.80931	1.15148	NO
CIB1	ENSG00000185043	chr15	90773207	90777279	10519	5.80883	0.883168	NO
FAM192A	ENSG00000172775	chr16	57186378	57220028	80011	5.80871	0.478518	NO
PXK	ENSG00000168297	chr3	58318607	58411748	54899	5.8085	0.861367	NO
EVL	ENSG00000196405	chr14	100437786	100610573	51466	5.80791	0.59399	NO
GRHL1	ENSG00000134317	chr2	10085341	10142411	29841	5.8071	0.763154	NO
GSR	ENSG00000104687	chr8	30535583	30585443	2936	5.80422	0.769835	NO
AK3	ENSG00000147853	chr9	4711155	4742043	50808	5.80064	0.515215	NO
AKIRIN1	ENSG00000174574	chr1	39456895	39471731	79647	5.79933	0.581124	NO
BIRC6	ENSG00000115760	chr2	32582096	32843966	57448	5.79856	0.851125	NO
SLC24A3	ENSG00000185052	chr20	19193290	19703581	57419	5.79789	0.844292	NO
CTNNA1	ENSG00000044115	chr5	137946656	138270723	1495	5.79777	0.751019	NO
FBXO18	ENSG00000134452	chr10	5931535	5979556	84893	5.79775	0.836518	NO
TRA2B	ENSG00000136527	chr3	185633694	185655924	6434	5.79713	0.700559	NO
VTI1B	ENSG00000100568	chr14	68113792	68141548	10490	5.79101	0.365442	NO
IRF2	ENSG00000168310	chr4	185308867	185395734	3660	5.78795	0.636381	NO
SVIL	ENSG00000197321	chr10	29746267	30025710	6840	5.78791	0.61463	NO
NDUFB9	ENSG00000147684	chr8	125551344	125580751	4715	5.78715	0.75782	NO
CHMP2A	ENSG00000130724	chr19	59062933	59066491	27243	5.78713	0.66547	NO
NME4	ENSG00000103202	chr16	446725	460367	4833	5.78707	0.816017	NO
XPO1	ENSG00000082898	chr2	61704984	61765761	7514	5.78685	0.745902	NO
NCOA7	ENSG00000111912	chr6	126102307	126252266	135112	5.7861	0.538539	NO
SRP72	ENSG00000174780	chr4	57333081	57369839	6731	5.78559	1.08138	NO
EFCAB14	ENSG00000159658	chr1	47124366	47184824	9813	5.78101	0.825058	NO
MPC2	ENSG00000143158	chr1	167885967	167906278	25874	5.78067	0.440451	NO
PDS5A	ENSG00000121892	chr4	39824483	39979576	23244	5.77994	1.0339	NO
RSRC1	ENSG00000174891	chr3	157823644	158263519	51319	5.77988	0.715718	NO
KANSL3	ENSG00000114982	chr2	97258907	97308524	55683	5.77718	0.907348	NO
MED16	ENSG00000175221	chr19	867962	893218	10025	5.77634	0.768499	NO
VAMP8	ENSG00000118640	chr2	85788685	85809154	8673	5.77425	0.679333	NO
SAFB2	ENSG00000130254	chr19	5587010	5624057	9667	5.77391	0.733582	NO
SRSF9	ENSG00000111786	chr12	120899471	120907596	8683	5.77111	0.65845	NO
TCF25	ENSG00000141002	chr16	89940000	89977792	22980	5.77098	0.822333	NO
OPTN	ENSG00000123240	chr10	13141449	13180291	10133	5.76985	0.802774	NO
ATP6V1B2	ENSG00000147416	chr8	20054878	20084330	526	5.76845	1.19164	NO
IQGAP1	ENSG00000140575	chr15	90931450	91045475	8826	5.76711	1.60406	NO
HDAC2	ENSG00000196591	chr6	114254192	114332472	3066	5.76706	0.869684	NO
CORO1B	ENSG00000172725	chr11	67205519	67211292	57175	5.76678	0.651632	NO
RAB14	ENSG00000119396	chr9	123940415	123985292	51552	5.76634	0.478628	NO
TBC1D9B	ENSG00000197226	chr5	179289066	179334859	23061	5.76554	0.966091	NO
ATP5S	ENSG00000125375	chr14	50779044	50802276	27109	5.76383	0.5348	NO
GGNBP2	ENSG00000005955	chr17	34900737	34946278	79893	5.76381	1.03718	NO
PPIF	ENSG00000108179	chr10	81107225	81115093	10105	5.76367	0.79561	NO
RBM25	ENSG00000119707	chr14	73525144	73588122	58517	5.76326	1.24894	NO
FAM204A	ENSG00000165669	chr10	120065401	120101840	63877	5.7622	0.571486	NO
UQCRC2	ENSG00000140740	chr16	21963981	21994981	7385	5.76121	1.06806	NO
ARHGAP15	ENSG00000075884	chr2	143848931	144525921	55843	5.7609	1.33582	NO
KIAA1191	ENSG00000122203	chr5	175773064	175788971	57179	5.76004	0.744594	NO
SREK1	ENSG00000153914	chr5	65435799	65479443	140890	5.75916	0.673955	NO
CLTA	ENSG00000122705	chr9	36190853	36304778	1211	5.75827	0.59941	NO
RAD50	ENSG00000113522	chr5	131891711	131980313	10111	5.75714	0.714859	NO
NSFL1C	ENSG00000088833	chr20	1422807	1454487	55968	5.75663	0.540943	NO
HCK	ENSG00000101336	chr20	30639991	30689659	3055	5.75615	1.38548	NO
CETN2	ENSG00000147400	chrX	151995517	151999321	1069	5.756	0.531605	NO
PDLIM5	ENSG00000163110	chr4	95373037	95589377	10611	5.75426	0.54649	NO
TUBB4B	ENSG00000188229	chr9	140135665	140138159	10383	5.75352	0.563993	NO
DYNC1I2	ENSG00000077380	chr2	172543919	172604930	1781	5.75142	0.580922	NO
COPS6	ENSG00000168090	chr7	99686577	99689823	10980	5.75038	0.848005	NO
C1orf43	ENSG00000143612	chr1	154179182	154193104	25912	5.74275	0.583635	NO
CGGBP1	ENSG00000163320	chr3	88101094	88199035	8545	5.74273	0.449624	NO
FGR	ENSG00000000938	chr1	27938575	27961788	2268	5.74181	1.40115	NO
TANGO2	ENSG00000183597	chr22	20004537	20053449	128989	5.74166	0.654093	NO
PBX1	ENSG00000185630	chr1	164524821	164868533	5087	5.74149	0.66449	NO
CANX	ENSG00000127022	chr5	179105629	179157926	821	5.74075	1.27438	NO
TCEA1	ENSG00000187735	chr8	54879112	54935089	6917	5.73997	0.42295	NO
QARS	ENSG00000172053	chr3	49133365	49142553	5859	5.73948	1.3276	NO
GSTM4	ENSG00000168765	chr1	110198703	110208118	2948	5.73826	0.734452	NO
PDS5B	ENSG00000083642	chr13	33160564	33352157	23047	5.73528	0.909913	NO
PAPSS1	ENSG00000138801	chr4	108511433	108641608	9061	5.73496	0.716774	NO
ANKRD11	ENSG00000167522	chr16	89334038	89556969	29123	5.73474	0.425088	NO
RAB13	ENSG00000143545	chr1	153954127	153958834	5872	5.73276	0.590897	NO
NOP58	ENSG00000055044	chr2	203130439	203168389	51602	5.73174	1.0995	NO
TSG101	ENSG00000074319	chr11	18489883	18548779	7251	5.73156	0.561386	NO
DGKA	ENSG00000065357	chr12	56321103	56347811	1606	5.7305	1.31552	NO
CNOT2	ENSG00000111596	chr12	70636774	70748773	4848	5.72984	0.856841	NO
CRLS1	ENSG00000088766	chr20	5986736	6020699	54675	5.72639	0.635297	NO
CPNE1	ENSG00000214078	chr20	34213953	34252878	8904	5.72559	0.842873	NO
PARP6	ENSG00000137817	chr15	72533522	72565340	56965	5.72513	0.775249	NO
SNN	ENSG00000184602	chr16	11762270	11773015	8303	5.72489	0.563821	NO
ATG3	ENSG00000144848	chr3	112251356	112280893	64422	5.72404	1.07114	NO
PCBP2	ENSG00000197111	chr12	53835525	53874946	5094	5.723	0.605563	NO
N4BP2L1	ENSG00000139597	chr13	32974861	33002315	90634	5.72284	0.504022	NO
PHTF1	ENSG00000116793	chr1	114239453	114302111	10745	5.72035	0.658332	NO
VPS29	ENSG00000111237	chr12	110928902	110939922	51699	5.71902	0.621163	NO
PSMC4	ENSG00000013275	chr19	40476912	40487348	5704	5.71772	0.717917	NO
SGSM3	ENSG00000100359	chr22	40766595	40806293	27352	5.71765	0.707604	NO
TMSB4XP8	ENSG00000187653	chr4	91759652	91760263	7117	5.71733	1.17485	NO
JHDM1D	ENSG00000006459	chr7	139784546	139876835	80853	5.71611	0.788861	NO
BRE	ENSG00000158019	chr2	28112808	28561768	9577	5.71595	0.568325	NO
RSRC2	ENSG00000111011	chr12	122989190	123011547	65117	5.71451	0.749396	NO
PI4KA	ENSG00000241973	chr22	21061979	21213705	5297	5.71378	0.942395	NO
PPIG	ENSG00000138398	chr2	170440850	170497916	9360	5.71345	1.07857	NO
DDOST	ENSG00000244038	chr1	20978270	20988000	1650	5.71306	1.20342	NO
RNF13	ENSG00000082996	chr3	149530495	149679926	11342	5.71198	0.815529	NO
MTND1P23	ENSG00000225972	chr1	564442	564813	100887749	5.71187	1.02528	NO
RARS2	ENSG00000146282	chr6	88224096	88299721	57038	5.7118	0.737087	NO
HMGB2	ENSG00000164104	chr4	174252846	174256276	3148	5.71027	0.797063	NO
BOD1L1	ENSG00000038219	chr4	13570362	13629347	259282	5.70846	1.18252	NO
PSMD11	ENSG00000108671	chr17	30771279	30810336	5717	5.70711	0.635045	NO
HDGF	ENSG00000143321	chr1	156711899	156736717	3068	5.70514	0.635869	NO
FAM133B	ENSG00000234545	chr7	92190107	92219708	257415	5.70482	0.667258	NO
GSPT1	ENSG00000103342	chr16	11961985	12009939	2935	5.70186	0.872817	NO
RAN	ENSG00000132341	chr12	131356424	131362223	5901	5.7015	0.847087	NO
KLHDC2	ENSG00000165516	chr14	50234326	50249909	23588	5.70062	0.825193	NO
DHX9	ENSG00000135829	chr1	182808504	182856886	1660	5.69881	1.14467	NO
ZER1	ENSG00000160445	chr9	131492065	131534693	10444	5.69674	0.919403	NO
BROX	ENSG00000162819	chr1	222885895	222908538	148362	5.69668	0.6839	NO
EIF3I	ENSG00000084623	chr1	32687529	32697205	8668	5.69603	1.07001	NO
IFI27L2	ENSG00000119632	chr14	94594116	94596590	83982	5.69597	0.795604	NO
PPP2R5C	ENSG00000078304	chr14	102228135	102394326	5527	5.69578	1.01554	NO
FAM13B	ENSG00000031003	chr5	137273649	137387650	51306	5.69564	0.674701	NO
PANX1	ENSG00000110218	chr11	93862094	93915138	24145	5.69544	0.608863	NO
SLC25A5	ENSG00000005022	chrX	118602363	118605282	292	5.69421	0.701129	NO
UBA3	ENSG00000144744	chr3	69103881	69129559	9039	5.69392	0.795492	NO
GPD2	ENSG00000115159	chr2	157291802	157470247	2820	5.69225	1.02717	NO
AFTPH	ENSG00000119844	chr2	64751465	64820139	54812	5.69185	0.53685	NO
LGALS3	ENSG00000131981	chr14	55590828	55612126	3958	5.68904	0.883759	NO
CFLAR	ENSG00000003402	chr2	201980827	202041410	8837	5.68801	0.550659	NO
SEC63	ENSG00000025796	chr6	108188960	108279393	11231	5.68756	0.713525	NO
HADHB	ENSG00000138029	chr2	26466038	26513336	3032	5.68627	0.94575	NO
TRIM28	ENSG00000130726	chr19	59055458	59062089	10155	5.68092	1.00833	NO
UBR4	ENSG00000127481	chr1	19401000	19536770	23352	5.67931	0.831199	NO
RTN1	ENSG00000139970	chr14	60062694	60337684	6252	5.67759	0.722132	NO
PSMA4	ENSG00000041357	chr15	78832747	78841604	5685	5.67656	1.10934	NO
LGALS1	ENSG00000100097	chr22	38071615	38075813	3956	5.6755	1.21978	NO
EIF2S2	ENSG00000125977	chr20	32676104	32700138	8894	5.67504	0.616904	NO
PSMA3	ENSG00000100567	chr14	58711549	58738730	5684	5.67301	0.896585	NO
TBL1XR1	ENSG00000177565	chr3	176737143	176915261	79718	5.67176	0.740964	NO
ARID4A	ENSG00000032219	chr14	58765103	58840605	5926	5.67102	1.18775	NO
DNAJC1	ENSG00000136770	chr10	22045466	22292698	64215	5.67084	0.646966	NO
ANKRD36	ENSG00000135976	chr2	97779233	97930258	375248	5.6679	1.34668	NO
CALU	ENSG00000128595	chr7	128379346	128411861	813	5.66632	0.812206	NO
AIG1	ENSG00000146416	chr6	143381633	143661441	51390	5.66496	0.594228	NO
PSMB1	ENSG00000008018	chr6	170844205	170862429	5689	5.66493	1.01453	NO
PPP1R15A	ENSG00000087074	chr19	49375649	49379314	23645	5.66468	0.519663	NO
KIAA0922	ENSG00000121210	chr4	154387498	154557863	23240	5.66457	1.07585	NO
GBP2	ENSG00000162645	chr1	89571815	89616139	2634	5.66384	1.20299	NO
HNRNPH1	ENSG00000169045	chr5	179041179	179061785	3187	5.66269	0.969048	NO
UBXN6	ENSG00000167671	chr19	4444996	4457819	80700	5.65972	0.583621	NO
CRTAP	ENSG00000170275	chr3	33155471	33189265	10491	5.65971	0.681129	NO
CIR1	ENSG00000138433	chr2	175212750	175260443	9541	5.65864	0.87296	NO
SLC25A39	ENSG00000013306	chr17	42396993	42402238	51629	5.65714	0.889699	NO
EIF4E	ENSG00000151247	chr4	99792835	99851788	1977	5.6564	0.532297	NO
NIPBL	ENSG00000164190	chr5	36876861	37066515	25836	5.6558	0.963925	NO
HSPA9	ENSG00000113013	chr5	137890571	137911133	3313	5.65465	1.24702	NO
ECH1	ENSG00000104823	chr19	39306062	39322645	1891	5.65312	0.757554	NO
NUDC	ENSG00000090273	chr1	27226729	27273353	10726	5.65225	0.757995	NO
CCT4	ENSG00000115484	chr2	62095224	62115939	10575	5.65173	1.15888	NO
CEP350	ENSG00000135837	chr1	179923873	180084015	9857	5.6512	0.853682	NO
RALBP1	ENSG00000017797	chr18	9475007	9538114	10928	5.64925	0.495428	NO
WSB2	ENSG00000176871	chr12	118470712	118500235	55884	5.64847	0.678705	NO
TRIP11	ENSG00000100815	chr14	92432335	92507240	9321	5.64783	0.668314	NO
SURF1	ENSG00000148290	chr9	136218610	136223552	6834	5.64655	0.636053	NO
CMAS	ENSG00000111726	chr12	22199108	22218608	55907	5.64482	0.560445	NO
RNF213	ENSG00000173821	chr17	78234665	78372586	57674	5.64473	1.41609	NO
MKKS	ENSG00000125863	chr20	10381657	10414870	8195	5.64127	0.48519	NO
SNAP29	ENSG00000099940	chr22	21213271	21245506	9342	5.64114	0.414721	NO
QKI	ENSG00000112531	chr6	163835032	163999628	9444	5.64102	0.590046	NO
GK	ENSG00000198814	chrX	30671476	30748725	2710	5.64088	0.665819	NO
PARVG	ENSG00000138964	chr22	44568836	44615413	64098	5.63982	1.29333	NO
DHRS7	ENSG00000100612	chr14	60610838	60636574	51635	5.63877	0.970185	NO
STON2	ENSG00000140022	chr14	81727000	81902809	85439	5.63785	0.590574	NO
GSK3B	ENSG00000082701	chr3	119540170	119813264	2932	5.63617	0.541719	NO
ITGAM	ENSG00000169896	chr16	31271311	31344213	3684	5.63499	0.916182	NO
VRK2	ENSG00000028116	chr2	58134786	58387055	7444	5.63495	0.630078	NO
SMARCC2	ENSG00000139613	chr12	56556767	56583351	6601	5.6318	0.832896	NO
CNTRL	ENSG00000119397	chr9	123837141	123939888	11064	5.63142	1.18482	NO
MGST3	ENSG00000143198	chr1	165600098	165631033	4259	5.63114	0.699395	NO
NEK4	ENSG00000114904	chr3	52744800	52804965	6787	5.62938	0.779999	NO
RAB2A	ENSG00000104388	chr8	61429416	61536186	5862	5.62876	0.797145	NO
RAF1	ENSG00000132155	chr3	12625100	12705725	5894	5.62682	0.861217	NO
LRRC8B	ENSG00000197147	chr1	89990395	90063423	23507	5.62663	0.666413	NO
GAPVD1	ENSG00000165219	chr9	128024073	128129486	26130	5.62642	0.665908	NO
FGD3	ENSG00000127084	chr9	95709733	95798518	89846	5.62549	1.03201	NO
S100A4	ENSG00000196154	chr1	153516089	153522612	6275	5.62502	1.25155	NO
ATRAID	ENSG00000138085	chr2	27434895	27440046	51374	5.62407	0.761927	NO
PIH1D1	ENSG00000104872	chr19	49949555	49956754	55011	5.62352	0.530386	NO
CCSER2	ENSG00000107771	chr10	86088342	86278273	54462	5.62301	0.540506	NO
WARS	ENSG00000140105	chr14	100800125	100843142	7453	5.62039	1.28685	NO
CCDC88C	ENSG00000015133	chr14	91737667	91884188	440193	5.61947	0.611236	NO
C11orf21	ENSG00000110665	chr11	2316875	2324279	29125	5.61807	0.656956	NO
PNISR	ENSG00000132424	chr6	99845927	99873207	25957	5.61787	1.41588	NO
BRD2	ENSG00000204256	chr6	32936437	32949282	6046	5.61582	0.745446	NO
WASF2	ENSG00000158195	chr1	27730730	27816669	10163	5.61531	0.659883	NO
ERICH1	ENSG00000104714	chr8	564746	688106	157697	5.61337	0.70683	NO
CDK17	ENSG00000059758	chr12	96672039	96794338	5128	5.61266	0.872231	NO
MOB1B	ENSG00000173542	chr4	71768043	71888166	92597	5.6125	0.621243	NO
HNRNPA3	ENSG00000170144	chr2	178077291	178088686	220988	5.61215	0.809114	NO
ABCF1	ENSG00000204574	chr6	30539153	30564956	23	5.61059	0.744734	NO
SARS	ENSG00000031698	chr1	109756540	109780791	6301	5.60954	0.953249	NO
CYTH2	ENSG00000105443	chr19	48972289	48985571	9266	5.6091	0.472991	NO
ANKRD10	ENSG00000088448	chr13	111530887	111567416	55608	5.60813	0.611433	NO
TBC1D20	ENSG00000125875	chr20	416124	443197	128637	5.60796	0.574347	NO
DPY19L1	ENSG00000173852	chr7	34968488	35077883	23333	5.60741	1.02576	NO
LSMD1	ENSG00000183011	chr17	7760003	7788556	84316	5.60652	0.753243	NO
HIPK3	ENSG00000110422	chr11	33278218	33378569	10114	5.60643	1.0447	NO
SIPA1	ENSG00000213445	chr11	65405568	65418401	6494	5.60611	1.23714	NO
SETD3	ENSG00000183576	chr14	99864083	99947216	84193	5.60432	0.573358	NO
GNPAT	ENSG00000116906	chr1	231376953	231413719	8443	5.60427	0.831971	NO
SECISBP2L	ENSG00000138593	chr15	49280673	49338760	9728	5.60405	0.537254	NO
COPB1	ENSG00000129083	chr11	14464986	14521573	1315	5.60152	1.165	NO
CPQ	ENSG00000104324	chr8	97657455	98161882	10404	5.60144	0.655891	NO
NDUFB2	ENSG00000090266	chr7	140390577	140422590	4708	5.60104	1.10533	NO
PLAC8	ENSG00000145287	chr4	84011201	84058228	51316	5.60089	1.04528	NO
COX17	ENSG00000138495	chr3	119373360	119396301	10063	5.6008	0.716489	NO
RTF1	ENSG00000137815	chr15	41700606	41775761	23168	5.60041	0.809496	NO
SPHK1	ENSG00000176170	chr17	74372665	74383941	8877	5.59923	0.655053	NO
FHL2	ENSG00000115641	chr2	105974169	106054970	2274	5.59818	0.713912	NO
ARPP19	ENSG00000128989	chr15	52839242	52862080	10776	5.59804	0.445938	NO
SCAF11	ENSG00000139218	chr12	46312914	46385903	9169	5.59714	0.825397	NO
MTHFD2	ENSG00000065911	chr2	74425689	74444692	10797	5.59591	0.648314	NO
MORC3	ENSG00000159256	chr21	37692487	37758446	23515	5.59534	0.674982	NO
NT5C2	ENSG00000076685	chr10	104845940	104953056	22978	5.59487	0.750392	NO
HDAC3	ENSG00000171720	chr5	141000443	141016437	8841	5.59424	0.780684	NO
NDUFS2	ENSG00000158864	chr1	161166894	161184185	4720	5.59125	1.04214	NO
AHCTF1	ENSG00000153207	chr1	247002400	247095280	25909	5.58966	0.584833	NO
VWA5A	ENSG00000110002	chr11	123986069	124018428	4013	5.58887	0.859448	NO
CAT	ENSG00000121691	chr11	34460472	34493609	847	5.58873	1.17233	NO
BARD1	ENSG00000138376	chr2	215590370	215674428	580	5.58784	0.597169	NO
LST1	ENSG00000204482	chr6	31553901	31556686	7940	5.58783	1.10312	NO
RDX	ENSG00000137710	chr11	110045605	110167447	5962	5.58775	0.522589	NO
SCAMP2	ENSG00000140497	chr15	75136071	75165706	10066	5.58717	0.780758	NO
DENND2D	ENSG00000162777	chr1	111729796	111747157	79961	5.58697	0.929779	NO
GPBP1L1	ENSG00000159592	chr1	46092976	46153785	60313	5.58637	0.780337	NO
LAMTOR4	ENSG00000188186	chr7	99746530	99753567	389541	5.58586	0.844691	NO
DEDD	ENSG00000158796	chr1	161090764	161102478	9191	5.58158	0.609446	NO
CDKL1	ENSG00000100490	chr14	50796310	50883179	8814	5.58155	0.593714	NO
APRT	ENSG00000198931	chr16	88875747	88878352	353	5.58133	1.06838	NO
USP11	ENSG00000102226	chrX	47092089	47107727	8237	5.58083	0.81281	NO
GRAMD1A	ENSG00000089351	chr19	35485688	35517375	57655	5.58013	0.538401	NO
MDH1	ENSG00000014641	chr2	63815743	63834331	4190	5.58008	0.966654	NO
PTPN11	ENSG00000179295	chr12	112856155	112947717	5781	5.58002	0.548592	NO
DOCK8	ENSG00000107099	chr9	214854	465259	81704	5.5793	1.25163	NO
C1orf198	ENSG00000119280	chr1	230972865	231005335	84886	5.57743	0.845032	NO
SLC18A2	ENSG00000165646	chr10	119000604	119038941	6571	5.57714	0.888237	NO
NDFIP1	ENSG00000131507	chr5	141488070	141534005	80762	5.57661	0.841759	NO
SYNE1	ENSG00000131018	chr6	152442819	152958936	23345	5.5763	1.46573	NO
SIAE	ENSG00000110013	chr11	124503009	124565603	54414	5.57561	0.874728	NO
CCT6A	ENSG00000146731	chr7	56119323	56131682	908	5.57546	1.03577	NO
UQCR10	ENSG00000184076	chr22	30163358	30166402	29796	5.57534	0.760019	NO
CASC4	ENSG00000166734	chr15	44580927	44707956	113201	5.57529	0.79844	NO
CCS	ENSG00000173992	chr11	66360292	66373490	9973	5.57491	0.654773	NO
LZIC	ENSG00000162441	chr1	9982173	10003465	84328	5.57453	0.473768	NO
NCF2	ENSG00000116701	chr1	183524698	183560011	4688	5.56988	1.45004	NO
EMR1	ENSG00000174837	chr19	6887577	6940470	2015	5.56978	0.793242	NO
RBMS1	ENSG00000153250	chr2	161128662	161350305	5937	5.56919	1.02002	NO
NCKAP1L	ENSG00000123338	chr12	54891495	54937726	3071	5.56849	1.41851	NO
CCDC88A	ENSG00000115355	chr2	55514978	55647057	55704	5.56732	0.818593	NO
POLR2B	ENSG00000047315	chr4	57843888	57897334	5431	5.56493	1.03265	NO
FBXL5	ENSG00000118564	chr4	15606162	15683302	26234	5.56458	1.17279	NO
LMAN2	ENSG00000169223	chr5	176758563	176778853	10960	5.55948	0.88321	NO
APLP2	ENSG00000084234	chr11	129939732	130014699	334	5.55829	1.5612	NO
FUBP1	ENSG00000162613	chr1	78409740	78444794	8880	5.55608	0.86105	NO
GUSB	ENSG00000169919	chr7	65425671	65447301	2990	5.55426	0.846892	NO
ERGIC3	ENSG00000125991	chr20	34129770	34145405	51614	5.55422	1.06564	NO
HIST1H2BH	ENSG00000197459	chr6	26251879	26252303	8345	5.55414	0.691932	NO
FMR1	ENSG00000102081	chrX	146993469	147032645	2332	5.55383	0.719543	NO
FAM32A	ENSG00000105058	chr19	16296191	16302857	26017	5.55228	0.434545	NO
CNOT1	ENSG00000125107	chr16	58553855	58663790	23019	5.55187	1.27222	NO
NLK	ENSG00000087095	chr17	26368763	26523407	51701	5.55172	0.66087	NO
LRCH4	ENSG00000077454	chr7	100169855	100183776	4034	5.55125	1.12066	NO
ACSL4	ENSG00000068366	chrX	108867473	108976632	2182	5.54953	0.755463	NO
HIST1H2BN	ENSG00000233822	chr6	27806323	27823487	8341	5.54946	0.687775	NO
ESD	ENSG00000139684	chr13	47345391	47371367	2098	5.54806	0.85122	NO
FOPNL	ENSG00000133393	chr16	15959577	15982482	123811	5.54773	0.482111	NO
HINT1	ENSG00000169567	chr5	130494720	130507428	3094	5.54489	1.0871	NO
EPS15L1	ENSG00000127527	chr19	16466050	16582896	58513	5.54457	0.555509	NO
SF3A1	ENSG00000099995	chr22	30727977	30752936	10291	5.54426	0.837801	NO
SNRPB	ENSG00000125835	chr20	2442280	2451499	6628	5.54361	0.78306	NO
HPGD	ENSG00000164120	chr4	175411328	175444305	3248	5.54225	0.731701	NO
CNBP	ENSG00000169714	chr3	128888327	128902765	7555	5.54073	1.13585	NO
C10orf68	ENSG00000150076	chr10	32832297	33171802	79741	5.54061	0.766056	NO
ZNF207	ENSG00000010244	chr17	30677136	30708905	7756	5.5406	0.703456	NO
SPTBN1	ENSG00000115306	chr2	54683422	54896812	6711	5.54001	0.915132	NO
CAAP1	ENSG00000120159	chr9	26840683	26892802	79886	5.5398	0.452019	NO
PKIG	ENSG00000168734	chr20	43160426	43252888	11142	5.53978	0.554085	NO
LGMN	ENSG00000100600	chr14	93170152	93215047	5641	5.53875	0.651823	NO
EFHD2	ENSG00000142634	chr1	15736391	15756839	79180	5.53869	1.17566	NO
TRAFD1	ENSG00000135148	chr12	112563305	112591407	10906	5.53729	0.688363	NO
EPOR	ENSG00000187266	chr19	11488236	11495018	2057	5.53481	0.691072	NO
BTBD1	ENSG00000064726	chr15	83685174	83736106	53339	5.53463	0.780756	NO
NUDT21	ENSG00000167005	chr16	56463045	56486111	11051	5.5334	0.637004	NO
TCF4	ENSG00000196628	chr18	52889562	53332018	6925	5.53174	0.782587	NO
KLRB1	ENSG00000111796	chr12	9747147	9760482	3820	5.53034	1.14653	NO
MVP	ENSG00000013364	chr16	29831715	29859355	9961	5.53001	1.24732	NO
RBM3	ENSG00000102317	chrX	48432837	48437454	5935	5.52882	1.00499	NO
ARHGAP9	ENSG00000123329	chr12	57866038	57882597	64333	5.52843	1.45742	NO
HSPD1	ENSG00000144381	chr2	198351305	198381461	3329	5.52842	1.13185	NO
PSMF1	ENSG00000125818	chr20	1093906	1160596	9491	5.5283	0.644488	NO
TBC1D1	ENSG00000065882	chr4	37892708	38140796	23216	5.52788	0.627915	NO
SRRM2	ENSG00000167978	chr16	2802330	2822539	23524	5.52731	1.51297	NO
CYLD	ENSG00000083799	chr16	50775961	50835846	1540	5.52708	1.09552	NO
CLPTM1L	ENSG00000049656	chr5	1317859	1345214	81037	5.5262	0.833344	NO
SEC23A	ENSG00000100934	chr14	39501123	39578850	10484	5.52503	0.904136	NO
BCL2L1	ENSG00000171552	chr20	30252255	30311792	598	5.52484	0.591476	NO
MTRNR2L2	ENSG00000271043	chr5	79945819	79946855	100462981	5.5244	1.17417	NO
TECR	ENSG00000099797	chr19	14627897	14676792	9524	5.5244	0.879953	NO
RNF167	ENSG00000108523	chr17	4843303	4848517	26001	5.52387	0.696512	NO
ARHGAP4	ENSG00000089820	chrX	153172821	153200452	393	5.52261	1.01236	NO
AC002055.4	ENSG00000184319	chr22	51195376	51239737	284942	5.52116	1.76886	NO
RPS19BP1	ENSG00000187051	chr22	39925098	39928860	91582	5.52104	0.548125	NO
ANTXR2	ENSG00000163297	chr4	80822303	81046608	118429	5.52084	0.769371	NO
PIK3R1	ENSG00000145675	chr5	67511548	67597649	5295	5.51751	0.975753	NO
LTB	ENSG00000227507	chr6	31548302	31550299	4050	5.51408	1.33227	NO
PARP8	ENSG00000151883	chr5	49961733	50142356	79668	5.51306	1.23459	NO
GNAZ	ENSG00000128266	chr22	23412540	23467224	2781	5.51298	0.649449	NO
DLG1	ENSG00000075711	chr3	196769431	197026171	1739	5.50932	0.692858	NO
CUTA	ENSG00000112514	chr6	33384219	33386094	51596	5.50821	0.883038	NO
DNAJC7	ENSG00000168259	chr17	40128451	40173394	7266	5.50424	0.638195	NO
N4BP2L2	ENSG00000244754	chr13	33006554	33112970	10443	5.50393	0.73715	NO
RPL29	ENSG00000162244	chr3	52027616	52029958	6159	5.50216	0.996189	NO
PTK2B	ENSG00000120899	chr8	27168999	27316903	2185	5.50207	1.1596	NO
TSPAN9	ENSG00000011105	chr12	3186521	3395730	10867	5.50083	0.54584	NO
NCOA3	ENSG00000124151	chr20	46130601	46285621	8202	5.50061	0.718224	NO
MAST4	ENSG00000069020	chr5	65892176	66465423	375449	5.49945	0.76425	NO
WIPI2	ENSG00000157954	chr7	5229819	5273457	26100	5.49911	0.738464	NO
MGEA5	ENSG00000198408	chr10	103544200	103578696	10724	5.49701	0.854742	NO
POLR3GL	ENSG00000121851	chr1	145456236	145470388	84265	5.49679	0.663733	NO
MPST	ENSG00000128309	chr22	37415676	37425863	4357	5.49586	0.460156	NO
ZEB2	ENSG00000169554	chr2	145141648	145282147	9839	5.49513	0.467379	NO
ARHGAP32	ENSG00000134909	chr11	128834955	129149219	9743	5.49464	0.744962	NO
PSMD1	ENSG00000173692	chr2	231921578	232037541	5707	5.49446	0.868161	NO
NKTR	ENSG00000114857	chr3	42642106	42690227	4820	5.49406	0.915639	NO
HELZ	ENSG00000198265	chr17	65066554	65242105	9931	5.49187	0.639099	NO
AMPD2	ENSG00000116337	chr1	110158726	110174673	271	5.49078	0.871839	NO
KALRN	ENSG00000160145	chr3	123798870	124445172	8997	5.49032	0.882132	NO
MOB2	ENSG00000182208	chr11	1490687	1522477	81532	5.4895	0.529096	NO
SEL1L3	ENSG00000091490	chr4	25749055	25865382	23231	5.48935	1.05714	NO
RP11-439E19.8	ENSG00000223519	chr1	246935139	246993361	100130097	5.48919	0.778956	NO
SLC37A1	ENSG00000160190	chr21	43916118	44001550	54020	5.48691	0.856669	NO
CREBRF	ENSG00000164463	chr5	172483355	172566291	153222	5.48678	0.611703	NO
CTSB	ENSG00000164733	chr8	11700033	11726957	1508	5.48518	1.50878	NO
CTCF	ENSG00000102974	chr16	67596310	67673086	10664	5.48508	0.446264	NO
UBE2G1	ENSG00000132388	chr17	4172554	4269923	7326	5.48482	0.574139	NO
RECQL	ENSG00000004700	chr12	21621845	21654603	5965	5.48453	0.791458	NO
ILF2	ENSG00000143621	chr1	153634512	153643524	3608	5.48433	1.1329	NO
STK17A	ENSG00000164543	chr7	43622357	43666385	9263	5.48409	0.756963	NO
PRPF6	ENSG00000101161	chr20	62612488	62664453	24148	5.48402	1.06104	NO
KHDRBS1	ENSG00000121774	chr1	32479430	32526451	10657	5.48389	0.925699	NO
ZMAT2	ENSG00000146007	chr5	140078265	140086248	153527	5.48389	0.523799	NO
SKAP1	ENSG00000141293	chr17	46210802	46507637	8631	5.48358	1.04837	NO
CTNNBL1	ENSG00000132792	chr20	36322408	36500531	56259	5.48004	0.93385	NO
LAPTM4B	ENSG00000104341	chr8	98787285	98865241	55353	5.47969	0.756594	NO
SSR1	ENSG00000124783	chr6	7268539	7347679	6745	5.4795	0.610267	NO
ST3GAL4	ENSG00000110080	chr11	126225535	126310239	6484	5.47639	0.810585	NO
NCKIPSD	ENSG00000213672	chr3	48701364	48723797	51517	5.47522	0.811526	NO
FDFT1	ENSG00000079459	chr8	11653082	11696818	2222	5.47466	0.762488	NO
FIS1	ENSG00000214253	chr7	100882739	100895597	51024	5.4739	0.575952	NO
ZMYND12	ENSG00000066185	chr1	42896000	42921938	84217	5.47331	0.709862	NO
MTHFD2L	ENSG00000163738	chr4	74979891	75168816	441024	5.47169	0.646512	NO
PKN1	ENSG00000123143	chr19	14543865	14582679	5585	5.47075	1.03082	NO
RER1	ENSG00000157916	chr1	2323267	2336883	11079	5.4691	0.81736	NO
RP11-578C11.2	ENSG00000266356	chr17	25738464	25739832	NA	5.46832	0.604917	NO
RNF181	ENSG00000168894	chr2	85822848	85824736	51255	5.46827	0.735095	NO
RBMXL1	ENSG00000213516	chr1	89445139	89458643	494115	5.46807	0.788545	NO
DAP3	ENSG00000132676	chr1	155657751	155708801	7818	5.46793	0.98009	NO
VGLL4	ENSG00000144560	chr3	11597544	11762220	9686	5.46732	0.557526	NO
MAN2B1	ENSG00000104774	chr19	12757325	12777556	4125	5.46515	0.990028	NO
METTL22	ENSG00000067365	chr16	8715540	8740081	79091	5.46427	0.740286	NO
KIAA0368	ENSG00000136813	chr9	114122972	114247025	23392	5.46345	0.896678	NO
ARIH2	ENSG00000177479	chr3	48956254	49023815	10425	5.4632	0.728103	NO
KCMF1	ENSG00000176407	chr2	85198216	85286595	56888	5.46203	0.501445	NO
SETX	ENSG00000107290	chr9	135136743	135230372	23064	5.4618	0.893926	NO
TUBA1C	ENSG00000167553	chr12	49582519	49667114	84790	5.46128	0.590992	NO
MTCH2	ENSG00000109919	chr11	47638867	47664175	23788	5.46072	0.728876	NO
DCAF5	ENSG00000139990	chr14	69517598	69619867	8816	5.46007	0.573133	NO
CCT3	ENSG00000163468	chr1	156278759	156337664	7203	5.45848	1.1416	NO
PARP1	ENSG00000143799	chr1	226548392	226595780	142	5.45787	1.05165	NO
S100A9	ENSG00000163220	chr1	153330330	153333503	6280	5.45412	1.46003	YES
GPAA1	ENSG00000197858	chr8	145137493	145141119	8733	5.45385	0.783807	NO
KATNB1	ENSG00000140854	chr16	57769642	57791162	10300	5.45151	0.798086	NO
DHPS	ENSG00000095059	chr19	12786531	12792716	1725	5.45101	0.65984	NO
ALDH9A1	ENSG00000143149	chr1	165631453	165668100	223	5.45023	0.784048	NO
SPG21	ENSG00000090487	chr15	65255362	65282648	51324	5.44921	1.07304	NO
RBMX	ENSG00000147274	chrX	135930163	135962923	27316	5.44796	1.03813	NO
RILPL2	ENSG00000150977	chr12	123899936	123921264	196383	5.44563	0.49998	NO
BCAP29	ENSG00000075790	chr7	107220422	107269615	115253422	5.44554	0.57631	NO
GZMB	ENSG00000100453	chr14	25100160	25103473	3002	5.44549	1.48165	NO
PSMB6	ENSG00000142507	chr17	4699439	4701790	5694	5.44469	1.02604	NO
SFI1	ENSG00000198089	chr22	31884674	32014572	9814	5.44385	0.834915	NO
PFKM	ENSG00000152556	chr12	48498922	48540187	5213	5.44307	0.858183	NO
DPP8	ENSG00000074603	chr15	65734801	65810042	54878	5.4427	0.791339	NO
DCP2	ENSG00000172795	chr5	112312399	112356667	167227	5.44256	0.586321	NO
ATG9A	ENSG00000198925	chr2	220074494	220094439	79065	5.4413	0.726159	NO
TMF1	ENSG00000144747	chr3	69068978	69101484	7110	5.43993	0.758505	NO
FUS	ENSG00000089280	chr16	31191431	31203127	2521	5.4354	1.11256	NO
IL16	ENSG00000172349	chr15	81451916	81605104	3603	5.43496	0.799816	NO
SRSF7	ENSG00000115875	chr2	38970741	38978636	6432	5.43452	1.22569	NO
SLC9A9	ENSG00000181804	chr3	142984064	143567373	285195	5.43358	0.651189	NO
FYTTD1	ENSG00000122068	chr3	197464050	197514467	84248	5.43309	0.598129	NO
NAPG	ENSG00000134265	chr18	10525902	10552758	8774	5.43249	0.636944	NO
BIRC2	ENSG00000110330	chr11	102217942	102249401	329	5.43146	0.502379	NO
ACD	ENSG00000102977	chr16	67691415	67694713	65057	5.43099	0.555334	NO
YY1	ENSG00000100811	chr14	100704635	100749129	7528	5.43023	0.440848	NO
GCC2	ENSG00000135968	chr2	109065017	109125871	9648	5.42829	0.754876	NO
AP3S1	ENSG00000177879	chr5	115177178	115249778	1176	5.42763	0.677902	NO
RHOT2	ENSG00000140983	chr16	718086	724174	89941	5.42722	1.02703	NO
GTF2B	ENSG00000137947	chr1	89318615	89357627	2959	5.4265	0.756635	NO
IFNGR1	ENSG00000027697	chr6	137518621	137540586	3459	5.42547	0.967285	NO
IST1	ENSG00000182149	chr16	71879899	71962913	9798	5.42342	0.67726	NO
RFC1	ENSG00000035928	chr4	39289076	39367995	5981	5.42315	0.728708	NO
TRAK2	ENSG00000115993	chr2	202241930	202316302	66008	5.42244	0.968899	NO
CUL1	ENSG00000055130	chr7	148395006	148498128	8454	5.42225	1.09354	NO
BRD7	ENSG00000166164	chr16	50347398	50402845	29117	5.42173	0.867886	NO
DOCK11	ENSG00000147251	chrX	117629861	117820126	139818	5.42153	1.14447	NO
AKR1B1	ENSG00000085662	chr7	134127102	134144036	231	5.41988	0.835728	NO
SORL1	ENSG00000137642	chr11	121322912	121504402	6653	5.41873	1.73106	NO
JKAMP	ENSG00000050130	chr14	59951161	59972128	51528	5.41716	0.709157	NO
SNRNP200	ENSG00000144028	chr2	96940074	96971297	23020	5.41598	1.27745	NO
UBAP1	ENSG00000165006	chr9	34179003	34252521	51271	5.41431	0.721431	NO
EIF5B	ENSG00000158417	chr2	99953816	100017789	9669	5.4127	1.07281	NO
TAPBP	ENSG00000231925	chr6	33267471	33282164	6892	5.4115	1.01527	NO
ZNF638	ENSG00000075292	chr2	71503691	71662199	27332	5.41126	0.925132	NO
EIF1AX	ENSG00000173674	chrX	20142636	20159962	1964	5.41082	0.50057	NO
NEK1	ENSG00000137601	chr4	170314426	170533780	4750	5.41054	0.765062	NO
CASP3	ENSG00000164305	chr4	185548850	185570663	836	5.40938	0.776157	NO
ERP44	ENSG00000023318	chr9	102741461	102861322	23071	5.4093	1.16999	NO
STRBP	ENSG00000165209	chr9	125871779	126030855	55342	5.40921	0.845457	NO
BRWD1	ENSG00000185658	chr21	40556102	40693485	54014	5.40852	0.651757	NO
ATG16L2	ENSG00000168010	chr11	72525353	72554719	89849	5.40697	1.56115	NO
HTT	ENSG00000197386	chr4	3076408	3245676	3064	5.40652	0.742984	NO
TMSB4XP4	ENSG00000223551	chr9	131104432	131105049	7118	5.40619	1.0404	NO
WBP11	ENSG00000084463	chr12	14939410	14956474	51729	5.40427	0.776868	NO
MTSS1	ENSG00000170873	chr8	125563031	125740730	9788	5.40344	0.543514	NO
ITPR1	ENSG00000150995	chr3	4535032	4889524	3708	5.40342	0.783739	NO
PACS2	ENSG00000179364	chr14	105766900	105864484	23241	5.40164	0.867433	NO
ATP11B	ENSG00000058063	chr3	182511288	182639423	23200	5.40129	0.975432	NO
NUCKS1	ENSG00000069275	chr1	205681947	205719404	64710	5.40005	0.756381	NO
LBR	ENSG00000143815	chr1	225589204	225616627	3930	5.39983	1.03975	NO
PNN	ENSG00000100941	chr14	39644387	39652422	5411	5.39814	1.07102	NO
EEA1	ENSG00000102189	chr12	93164413	93323107	8411	5.39811	0.803276	NO
VPS39	ENSG00000166887	chr15	42450899	42500514	23339	5.39748	1.09422	NO
SCNM1	ENSG00000163156	chr1	151129140	151142773	100534012	5.3971	0.686142	NO
CLK1	ENSG00000013441	chr2	201717732	201729422	1195	5.39634	1.43577	NO
CCDC109B	ENSG00000005059	chr4	110481361	110609874	55013	5.39489	1.2979	NO
AKAP7	ENSG00000118507	chr6	131456806	131604675	9465	5.39334	0.657186	NO
CDC5L	ENSG00000096401	chr6	44355262	44418163	988	5.39058	0.721497	NO
RIC8A	ENSG00000177963	chr11	207511	215113	60626	5.38987	0.773764	NO
RALB	ENSG00000144118	chr2	120997640	121052289	5899	5.38942	0.535161	NO
CCT7	ENSG00000135624	chr2	73460548	73480149	10574	5.38922	1.06502	NO
BCL7B	ENSG00000106635	chr7	72950686	72972332	9275	5.38846	0.60467	NO
M6PR	ENSG00000003056	chr12	9092959	9102551	4074	5.38791	0.91291	NO
TBC1D22A	ENSG00000054611	chr22	47158518	47571336	25771	5.38791	0.681066	NO
PHF20	ENSG00000025293	chr20	34359896	34538303	51230	5.38452	0.780889	NO
NDUFS4	ENSG00000164258	chr5	52856463	52979168	4724	5.38443	0.638823	NO
BAZ2B	ENSG00000123636	chr2	160175490	160473203	29994	5.38393	1.16483	NO
MTMR14	ENSG00000163719	chr3	9691117	9744077	64419	5.38359	0.972072	NO
ATPAF1	ENSG00000123472	chr1	47098409	47139539	64756	5.38302	0.687974	NO
SENP7	ENSG00000138468	chr3	101043049	101232085	57337	5.38283	0.655759	NO
MTCH1	ENSG00000137409	chr6	36935917	36954074	23787	5.38255	0.802296	NO
PSME4	ENSG00000068878	chr2	54091204	54197977	23198	5.38196	0.807949	NO
MYO5A	ENSG00000197535	chr15	52599480	52821247	4644	5.37968	0.914631	NO
TARSL2	ENSG00000185418	chr15	102193801	102264807	123283	5.37834	0.659015	NO
DOCK10	ENSG00000135905	chr2	225629807	225907162	55619	5.37828	1.25193	NO
IFI16	ENSG00000163565	chr1	158969758	159024945	3428	5.37789	1.06056	NO
TRAC	ENSG00000229164	chr14	23016447	23021097	28755	5.37555	1.55491	NO
UHRF2	ENSG00000147854	chr9	6413151	6507054	115426	5.3741	0.794306	NO
STAT6	ENSG00000166888	chr12	57489191	57525922	6778	5.37404	1.21543	NO
PTBP3	ENSG00000119314	chr9	114980715	115095947	9991	5.37168	0.784278	NO
DENND4A	ENSG00000174485	chr15	65950384	66084631	10260	5.3714	0.80536	NO
ACER3	ENSG00000078124	chr11	76571911	76737841	55331	5.36919	0.80867	NO
FLOT2	ENSG00000132589	chr17	27206353	27224697	2319	5.36855	0.885017	NO
ZNRF2	ENSG00000180233	chr7	30323923	30452118	223082	5.36736	0.666913	NO
DNAJC21	ENSG00000168724	chr5	34929698	34959069	134218	5.36726	0.699699	NO
SAFB	ENSG00000160633	chr19	5623046	5668489	6294	5.36718	1.08196	NO
AMICA1	ENSG00000160593	chr11	118064455	118095809	120425	5.36712	1.47857	NO
COPS4	ENSG00000138663	chr4	83955600	83996971	51138	5.36475	0.693832	NO
GPR137B	ENSG00000077585	chr1	236305832	236385165	7107	5.36289	0.798096	NO
ITGA4	ENSG00000115232	chr2	182321929	182400914	3676	5.36224	1.71425	NO
IDS	ENSG00000010404	chrX	148558521	148615470	3423	5.36079	0.669933	NO
NDUFA3	ENSG00000170906	chr19	54606036	54612564	4696	5.35988	0.775668	NO
C16orf13	ENSG00000130731	chr16	684429	686358	84326	5.35959	0.713495	NO
FUNDC2	ENSG00000165775	chrX	154254255	154288578	65991	5.3581	0.537286	NO
EIF4B	ENSG00000063046	chr12	53399942	53435993	1975	5.35802	1.04266	NO
SYNCRIP	ENSG00000135316	chr6	86318053	86353510	10492	5.35792	0.824808	NO
TERF2IP	ENSG00000166848	chr16	75681684	75795770	54386	5.35746	0.327459	NO
USP16	ENSG00000156256	chr21	30396950	30426809	10600	5.35733	1.15798	NO
BCLAF1	ENSG00000029363	chr6	136578001	136610989	9774	5.35571	1.13401	NO
KSR1	ENSG00000141068	chr17	25783670	25953461	8844	5.3549	1.29446	NO
CCDC90B	ENSG00000137500	chr11	82970139	82997450	60492	5.35386	0.719881	NO
NSRP1	ENSG00000126653	chr17	28442539	28513493	84081	5.35349	0.611629	NO
LARS	ENSG00000133706	chr5	145492601	145562223	51520	5.35328	1.1161	NO
COX5A	ENSG00000178741	chr15	75212132	75230509	9377	5.35306	1.05404	NO
SUPT5H	ENSG00000196235	chr19	39926796	39967310	6829	5.35284	0.977451	NO
SERPINA1	ENSG00000197249	chr14	94843084	94857030	5265	5.35055	1.7017	NO
DNAJA2	ENSG00000069345	chr16	46989299	47007699	10294	5.35039	0.675615	NO
ABI2	ENSG00000138443	chr2	204192942	204312446	10152	5.34893	0.681011	NO
PLIN3	ENSG00000105355	chr19	4838353	4867780	10226	5.34804	0.67124	NO
PPP2CA	ENSG00000113575	chr5	133530025	133561833	5515	5.34592	0.872944	NO
CD53	ENSG00000143119	chr1	111415775	111442550	963	5.34542	1.48744	NO
TSPAN32	ENSG00000064201	chr11	2323227	2339430	10077	5.34403	0.655625	NO
FNBP1L	ENSG00000137942	chr1	93913688	94020218	54874	5.34326	0.846331	NO
KIAA1841	ENSG00000162929	chr2	61293006	61391960	84542	5.34199	0.849926	NO
RNF5	ENSG00000204308	chr6	32146131	32151930	6048	5.34195	0.447532	NO
EPRS	ENSG00000136628	chr1	220141943	220220000	2058	5.34141	1.21082	NO
ZFC3H1	ENSG00000133858	chr12	72003252	72061505	196441	5.34039	0.895351	NO
CD84	ENSG00000066294	chr1	160510885	160549306	8832	5.3388	0.710273	YES
VRK3	ENSG00000105053	chr19	50479724	50529203	51231	5.33715	0.748443	NO
LRRCC1	ENSG00000133739	chr8	86019382	86058311	85444	5.33698	0.701217	NO
CIDECP	ENSG00000186162	chr3	10055932	10068049	152302	5.33662	0.606454	NO
LMAN1	ENSG00000074695	chr18	56995055	57027194	3998	5.33536	0.610432	NO
RBPJ	ENSG00000168214	chr4	26165077	26436541	3516	5.33407	0.853159	NO
DHX36	ENSG00000174953	chr3	153990335	154042286	170506	5.33371	0.913625	NO
FNBP1	ENSG00000187239	chr9	132649466	132805473	23048	5.33361	1.2638	NO
PHYKPL	ENSG00000175309	chr5	177635498	177659792	85007	5.33341	0.796369	NO
OGFRL1	ENSG00000119900	chr6	71998506	72018653	79627	5.33293	0.781922	NO
SLC38A2	ENSG00000134294	chr12	46751972	46766650	54407	5.33286	0.899433	NO
NDST1	ENSG00000070614	chr5	149865381	149937773	3340	5.33243	0.762446	NO
CD44	ENSG00000026508	chr11	35160417	35253949	960	5.3324	1.25727	NO
WWC3	ENSG00000047644	chrX	9983602	10112518	55841	5.33227	0.619813	NO
ZMYND8	ENSG00000101040	chr20	45837859	45985567	23613	5.33212	0.585057	NO
BRWD3	ENSG00000165288	chrX	79926353	80065187	254065	5.33126	0.885501	NO
GOLGA4	ENSG00000144674	chr3	37284668	37408242	2803	5.32971	1.02651	NO
SRP9	ENSG00000143742	chr1	225965531	225978168	6726	5.32779	0.439779	NO
STAG1	ENSG00000118007	chr3	136055077	136471220	10274	5.32713	0.809451	NO
DGKG	ENSG00000058866	chr3	185823457	186080026	1608	5.32712	0.7316	NO
ASB8	ENSG00000177981	chr12	48541571	48574996	140461	5.32704	0.473997	NO
EIF2B2	ENSG00000119718	chr14	75469614	75476292	8892	5.32702	0.521116	NO
REEP5	ENSG00000129625	chr5	112212084	112258236	7905	5.3252	0.80303	NO
KIDINS220	ENSG00000134313	chr2	8865408	8977760	57498	5.32516	0.953928	NO
EVA1C	ENSG00000166979	chr21	33784314	33887707	59271	5.32431	0.564041	NO
EIF4G1	ENSG00000114867	chr3	184032283	184053146	1981	5.32286	0.945167	NO
PRKDC	ENSG00000253729	chr8	48685669	48872743	5591	5.32283	1.06706	NO
ORAI2	ENSG00000160991	chr7	102073553	102097268	80228	5.32227	0.538561	NO
NUMB	ENSG00000133961	chr14	73741815	73930348	8650	5.32217	0.779526	NO
ATP5J2	ENSG00000241468	chr7	99046098	99063954	9551	5.32141	0.726733	NO
EPSTI1	ENSG00000133106	chr13	43460524	43566407	94240	5.31997	0.699941	NO
MYEOV	ENSG00000172927	chr11	69061605	69182494	26579	5.31912	0.593679	NO
AP3B1	ENSG00000132842	chr5	77296349	77590579	8546	5.31771	1.0268	NO
CYCS	ENSG00000172115	chr7	25159710	25164980	54205	5.31759	0.457572	NO
GALM	ENSG00000143891	chr2	38893052	38968379	130589	5.31669	0.620493	NO
RNASEH2B	ENSG00000136104	chr13	51483814	51544592	79621	5.31559	1.00196	NO
GOLGA2	ENSG00000167110	chr9	131018108	131038274	2801	5.31517	0.556326	NO
RBM42	ENSG00000126254	chr19	36119932	36128588	79171	5.31401	0.664358	NO
STRN3	ENSG00000196792	chr14	31363005	31495607	29966	5.31187	0.832524	NO
EP300	ENSG00000100393	chr22	41487790	41576081	2033	5.31167	0.839026	NO
DDX46	ENSG00000145833	chr5	134094469	134190823	9879	5.31143	1.08783	NO
RB1	ENSG00000139687	chr13	48877887	49056122	5925	5.31113	0.910731	NO
PLEKHB2	ENSG00000115762	chr2	131862420	132111282	55041	5.30957	0.714354	NO
PSMA5	ENSG00000143106	chr1	109941653	109969062	5686	5.30899	1.05612	NO
YPEL2	ENSG00000175155	chr17	57409050	57479090	388403	5.30792	0.493101	NO
NLRC5	ENSG00000140853	chr16	57023397	57117443	84166	5.30738	1.13197	NO
ITGA6	ENSG00000091409	chr2	173292082	173371181	3655	5.30696	0.856731	NO
MS4A1	ENSG00000156738	chr11	60223225	60238233	931	5.3069	1.44467	NO
SORT1	ENSG00000134243	chr1	109852192	109940573	6272	5.30683	0.906666	NO
HIAT1	ENSG00000156875	chr1	100503653	100548933	64645	5.30571	0.869106	NO
[truncated: 1,955 more rows]
