# Supplementary material for: Transcriptomic landscape of blood platelets in healthy donors
Source: Sci Rep. 2021 Aug 3;11:15679. doi: 10.1038/s41598-021-94003-z (PMC8333095; doi:10.1038/s41598-021-94003-z)
Supplement: Supplementary file 4 — Supplementary Table S3. [file 41598_2021_94003_MOESM4_ESM.xlsx]

## Sheet: Table_S3
Gene	Ensembl_gene_ID	Chromosome	Start	End	Entrez_gene_ID	Females_mean_expression	Males_mean_expression	Fold_Change_Males_to_Females	t-test_p-value	t-test_FDR_corrected_q-value
ITGB2	ENSG00000160255	chr21	46305868	46351904	3689	6.32543	7.24379	1.88997	0.000844319	0.0174346
LCP1	ENSG00000136167	chr13	46700055	46786006	3936	7.71315	8.60484	1.85534	2.5861e-05	0.00444585
ANXA1	ENSG00000135046	chr9	75766673	75785309	301	6.55203	7.4264	1.83321	6.47273e-05	0.00606382
HSPA5	ENSG00000044574	chr9	127997132	128003609	3309	4.79331	5.66572	1.83071	7.90733e-05	0.00638073
PTPRC	ENSG00000081237	chr1	198607801	198726545	5788	7.64745	8.4983	1.80357	0.0026583	0.0275155
PREX1	ENSG00000124126	chr20	47240790	47444420	57580	4.6773	5.52497	1.79959	1.59591e-05	0.00371191
CTSS	ENSG00000163131	chr1	150702672	150738433	1520	6.05901	6.90643	1.79928	0.00243633	0.0267302
VCAN	ENSG00000038427	chr5	82767284	82878122	1462	4.09696	4.94253	1.79697	0.000716131	0.0165645
PLBD1	ENSG00000121316	chr12	14656595	14721283	79887	4.12792	4.96958	1.79211	0.00143475	0.0219884
IQGAP1	ENSG00000140575	chr15	90931450	91045475	8826	5.42529	6.24565	1.76584	0.00035944	0.0116494
APLP2	ENSG00000084234	chr11	129939732	130014699	334	5.21869	6.03372	1.75932	0.000278658	0.0108868
ADAM8	ENSG00000151651	chr10	135075907	135090372	101	4.21209	5.00193	1.72888	0.000181687	0.00962109
CPVL	ENSG00000106066	chr7	29034847	29235067	54504	4.66994	5.45808	1.72685	0.00474022	0.0357006
TNFRSF1B	ENSG00000028137	chr1	12227060	12269285	7133	4.19614	4.97194	1.71213	0.00101852	0.0188189
RGS2	ENSG00000116741	chr1	192778169	192781403	5997	4.64383	5.4143	1.70583	0.000139757	0.00831087
DUSP1	ENSG00000120129	chr5	172195093	172198198	1843	4.55303	5.30749	1.687	0.0024437	0.0267302
MYO1F	ENSG00000142347	chr19	8585674	8642461	4542	6.05511	6.80821	1.68541	0.000325578	0.0113295
TNFAIP2	ENSG00000185215	chr14	103589779	103603776	7127	3.99739	4.74048	1.67376	0.000201265	0.0100392
TMEM70	ENSG00000175606	chr8	74884672	74895018	54968	5.63854	6.38024	1.67214	0.000237602	0.0104635
DOCK2	ENSG00000134516	chr5	169064251	169510386	1794	5.60875	6.34838	1.66975	0.000310226	0.0113295
DOCK11	ENSG00000147251	chrX	117629861	117820126	139818	5.11447	5.85143	1.66666	2.34323e-06	0.000842283
ITGA4	ENSG00000115232	chr2	182321929	182400914	3676	5.05917	5.78653	1.6556	0.00267166	0.0275365
HBB	ENSG00000244734	chr11	5246694	5250625	3043	9.36297	10.089	1.65408	0.00198965	0.025215
TCIRG1	ENSG00000110719	chr11	67806483	67818362	10312	5.51314	6.23397	1.64813	0.00522573	0.0373644
PIK3CD	ENSG00000171608	chr1	9711790	9789172	5293	4.35012	5.06775	1.64447	0.000242517	0.010501
CLTC	ENSG00000141367	chr17	57697219	57773671	1213	5.86157	6.57756	1.64261	2.8543e-06	0.000940492
ADRBK1	ENSG00000173020	chr11	67033881	67054027	156	6.45955	7.17031	1.63666	4.932e-05	0.00517715
AOAH	ENSG00000136250	chr7	36552456	36764154	313	4.92872	5.63943	1.63661	0.00292549	0.0287677
FAM91A1	ENSG00000176853	chr8	124780696	124827692	157769	3.86268	4.5688	1.63141	1.03928e-06	0.000456589
CD97	ENSG00000123146	chr19	14491313	14519537	976	5.64985	6.34396	1.61788	0.000311525	0.0113295
PPT1	ENSG00000131238	chr1	40538379	40563375	5538	4.37614	5.06223	1.60892	0.00191753	0.0248587
HEXB	ENSG00000049860	chr5	73935848	74018472	3074	4.55113	5.23571	1.60723	0.00378624	0.032689
SORL1	ENSG00000137642	chr11	121322912	121504402	6653	5.13459	5.81653	1.60429	0.00516054	0.0372488
SERPINA1	ENSG00000197249	chr14	94843084	94857030	5265	5.06713	5.74734	1.60238	0.00510388	0.0371084
FGR	ENSG00000000938	chr1	27938575	27961788	2268	5.45955	6.13697	1.59928	0.000765829	0.0168063
NCF2	ENSG00000116701	chr1	183524698	183560011	4688	5.28822	5.9642	1.59769	0.00125286	0.0207017
SAMHD1	ENSG00000101347	chr20	35518632	35580246	25939	5.68227	6.35815	1.59756	0.000587103	0.0150957
DENND5A	ENSG00000184014	chr11	9160372	9286937	23258	4.12289	4.79517	1.59359	0.000171562	0.00962109
STK10	ENSG00000072786	chr5	171469077	171615390	6793	5.00045	5.67268	1.59354	0.000355441	0.0116494
CNOT1	ENSG00000125107	chr16	58553855	58663790	23019	5.27327	5.9419	1.58956	0.000134586	0.00818697
TAP1	ENSG00000168394	chr6	32812986	32821755	6890	4.77877	5.44577	1.58776	4.97551e-05	0.00517715
SUN2	ENSG00000100242	chr22	39130730	39190148	25777	4.5669	5.23238	1.58609	0.00337276	0.0308701
MNDA	ENSG00000163563	chr1	158801107	158819296	4332	6.15858	6.82082	1.58253	0.00140099	0.0217709
FAM49B	ENSG00000153310	chr8	130851839	131029375	51571	5.88825	6.54696	1.57867	0.00012252	0.00813041
NFKBIA	ENSG00000100906	chr14	35870717	35873955	4792	5.70267	6.35525	1.57198	0.00308716	0.0293033
STARD7	ENSG00000084090	chr2	96850597	96874563	56910	4.19338	4.84592	1.57193	3.56585e-06	0.00108457
ANXA2	ENSG00000182718	chr15	60639333	60695082	302	6.43985	7.09118	1.57062	0.000793101	0.0168964
SLC11A1	ENSG00000018280	chr2	219246752	219261617	6556	3.9481	4.59582	1.56669	0.00149361	0.0224553
APMAP	ENSG00000101474	chr20	24943561	24973615	57136	4.62661	5.26869	1.56058	0.000278896	0.0108868
SEC24B	ENSG00000138802	chr4	110354928	110462052	10427	3.95706	4.59892	1.56034	4.51467e-05	0.00517715
TKT	ENSG00000163931	chr3	53258723	53290068	7086	6.15141	6.79322	1.56028	0.00141129	0.0217709
LILRB2	ENSG00000131042	chr19	54777675	54785039	10288	4.18755	4.82902	1.55991	0.00153961	0.0229275
GRN	ENSG00000030582	chr17	42422614	42430470	2896	5.9108	6.55197	1.55959	0.00110371	0.0198
CASP8	ENSG00000064012	chr2	202098166	202152434	841	4.08081	4.71269	1.54958	0.000322247	0.0113295
CANX	ENSG00000127022	chr5	179105629	179157926	821	5.47825	6.10826	1.54758	0.000556778	0.0144836
NSMAF	ENSG00000035681	chr8	59496063	59572403	8439	4.2441	4.86828	1.54134	0.000313739	0.0113295
PTPRE	ENSG00000132334	chr10	129705325	129884119	5791	4.7148	5.33686	1.53907	0.000769334	0.0168063
SASH3	ENSG00000122122	chrX	128913955	128929177	54440	4.55422	5.17487	1.53758	0.000218804	0.0102939
ITGA5	ENSG00000161638	chr12	54789045	54813244	3678	4.24706	4.8666	1.53639	0.00131549	0.0211441
GZMB	ENSG00000100453	chr14	25100160	25103473	3002	5.18769	5.80642	1.53552	0.00297509	0.0289147
LSP1	ENSG00000130592	chr11	1874200	1913497	4046	6.6151	7.23316	1.53481	0.000673883	0.0162472
LRRK2	ENSG00000188906	chr12	40590546	40763087	120892	4.38893	5.00505	1.53275	0.00166003	0.0235261
IGF2R	ENSG00000197081	chr6	160390131	160534539	3482	4.07933	4.69277	1.5299	0.00225266	0.0261559
PILRA	ENSG00000085514	chr7	99965153	99997719	29992	4.08967	4.70271	1.52948	0.00220746	0.0260365
NAAA	ENSG00000138744	chr4	76831809	76862204	27163	4.29418	4.90471	1.52682	0.0040709	0.0336041
AMICA1	ENSG00000160593	chr11	118064455	118095809	120425	5.11369	5.72193	1.5244	0.00372472	0.032689
STAT1	ENSG00000115415	chr2	191829084	191885686	6772	5.99768	6.60189	1.52015	0.00128717	0.0207733
GCA	ENSG00000115271	chr2	163175350	163228105	25801	4.9304	5.53313	1.51859	0.000351944	0.0116494
NCSTN	ENSG00000162736	chr1	160313062	160328742	23385	4.06058	4.66284	1.51809	0.000455743	0.0131533
TM9SF3	ENSG00000077147	chr10	98277866	98347209	56889	4.91229	5.512	1.51542	0.000188344	0.00967157
HERPUD1	ENSG00000051108	chr16	56965960	56977798	9709	4.47769	5.07574	1.51367	0.00208064	0.0256848
NXF1	ENSG00000162231	chr11	62559595	62573774	10482	5.03921	5.63629	1.51266	0.00247807	0.0267302
PARP4	ENSG00000102699	chr13	24995064	25086948	143	4.8827	5.47941	1.51226	0.00051725	0.0140083
STT3B	ENSG00000163527	chr3	31574130	31679112	201595	4.8179	5.4143	1.51194	0.000386602	0.0121908
CSF1R	ENSG00000182578	chr5	149432854	149492935	1436	4.225	4.82007	1.51055	0.00721556	0.0447184
PIK3AP1	ENSG00000155629	chr10	98353069	98480271	118788	4.65723	5.25224	1.51048	0.000854991	0.0174346
NCKAP1L	ENSG00000123338	chr12	54891495	54937726	3071	5.32188	5.91374	1.50719	0.00369754	0.032689
ASCC2	ENSG00000100325	chr22	30184597	30234271	84164	4.54283	5.13432	1.5068	0.000178741	0.00962109
ESYT2	ENSG00000117868	chr7	158523686	158622944	57488	4.7324	5.32151	1.50432	0.000427094	0.0126301
DDX5	ENSG00000108654	chr17	62495734	62504317	1655	8.0336	8.62024	1.50175	0.00310003	0.0293033
ITGB7	ENSG00000139626	chr12	53585102	53601091	3695	4.6297	5.21573	1.50111	0.00684207	0.0433551
QARS	ENSG00000172053	chr3	49133365	49142553	5859	5.4957	6.08077	1.50011	0.00141505	0.0217709
