# Supplementary material for: Transcriptomic landscape of blood platelets in healthy donors
Source: Sci Rep. 2021 Aug 3;11:15679. doi: 10.1038/s41598-021-94003-z (PMC8333095; doi:10.1038/s41598-021-94003-z)
Supplement: Supplementary file 5 — Supplementary Table S4. [file 41598_2021_94003_MOESM5_ESM.xlsx]

## Sheet: Table_S4
								Similarity among all splice reads vectors
All subjects								0.0145 [0.0070]		-
		Between-group difference in mean splice reads vectors			Between-group differences in splice reads vectors distribution			Between-group difference in within-group similarity among splice reads vectors
Analysed parameter potentially affecting platelet transcriptome		D	pKS		W	pWW		Median [IQR] (1st group)	Median [IQR] (2nd group)	p
Gender
	Female vs. Male	1.503	0.0186 a		-5.1257	0.0010 a		0.0145 [0.0070]	0.0147 [0.0072]	0.8502
Age (Group division I)
	<30 vs. 31-40	0.6931	0.7012		-0.4799	0.3497		0.0155 [0.0070]	0.0156 [0.0080]	0.0196
	<30 vs.41-50	0.8798	0.3761		-1.1198	0.1009		0.0155 [0.0070]	0.0143 [0.0072]	0.7144
	<30 vs. 51-60	0.8647	0.3843		-0.9449	0.2348		0.0155 [0.0070]	0.0129 [0.0062]	0.0552
	<30 vs. >60	0.5758	0.8304		-1.7663	0.0140		0.0155 [0.0070]	0.0160 [0.0057]	0.9676
	31-40 vs. 41-50	0.7109	0.6157		-1.3619	0.0809		0.0156 [0.0080]	0.0143 [0.0072]	0.3815
	31-40 vs. 51-60	0.4761	0.9509		-1.2169	0.1838		0.0156 [0.0080]	0.0129 [0.0062]	0.0259
	31-40 vs. >60	0.7109	0.6137		-1.2049	0.1968		0.0156 [0.0080]	0.0160 [0.0057]	0.7439
	41-50 vs. 51-60	1.2533	0.0653		0.1223	0.5475		0.0143 [0.0072]	0.0129 [0.0062]	0.3360
	41-50 vs. >60	0.8216	0.4794		0.1341	0.5894		0.0143 [0.0072]	0.0160 [0.0057]	0.0234
	51-60 vs. >60	0.6131	0.7843		1.2164	0.9341		0.0129 [0.0062]	0.0160 [0.0057]	0.7600
Age (Group division II)
	<40 vs.41-60	0.6820	0.6985		-2.4280	0.0130 a		0.0155 [0.0076]	0.0134 [0.0066]	0.2115
	<40 vs. >60	0.5540	0.8724		-1.2081	0.1189		0.0155 [0.0076]	0.0160 [0.0057]	0.2544
	41-60 vs. >60	0.8855	0.3450		1.1787	0.9151		0.0134 [0.0066]	0.0160 [0.0057]	0.0240
Age (Median)
	<42 vs. >42	0.6301	0.5674		-2.8503	0.0020 a		0.0152 [0.0073]	0.0139 [0.0067]	0.1150
Storage
	<12h vs. >12h	2.3348	0.0010 a		-1.2975	0.0629		0.0142 [0.0071]	0.0184 [0.0043]	0.0631
Cluster
	Cluster 1 vs. Cluster 2	4.8774	0.0010 a		-6.9645	0.0010 a		0.0159 [0.0064]	0.0197 [0.0048]	0.0004 a
Libsize
	1 vs. 2	2.0886	0.0005 b		-0.8837	0.2398		0.0138 [0.0065]	0.0178 [0.0085]	<< 0.0001 b
	1 vs. 3	1.7310	0.0029 b		-0.2848	0.5225		0.0138 [0.0065]	0.0192 [0.0084]	0.0013 b
	2 vs. 3	1.4835	0.0159 b		0.2168	0.6943		0.0178 [0.0085]	0.0192 [0.0084]	0.5301
a pthreshold = 0.0500
b pthreshold = 0.0167
